# Supplementary material for: FAM201A encodes small protein NBASP to inhibit neuroblastoma progression via inactivating MAPK pathway mediated by FABP5
Source: Commun Biol. 2023 Jul 12;6:714. doi: 10.1038/s42003-023-05092-7 (PMC10338675; doi:10.1038/s42003-023-05092-7)
Supplement: Supplementary file 3 — Supplementary Data 1 [file 42003_2023_5092_MOESM3_ESM.xlsx]

## Sheet: Fig1
Fig 1a
NBC	NBP
0.000221102	0.00017324
0.000103505	0.000307667
0.000391453	0.000173245
0.000111102	0.000170346
0.000133425	0.000444619
5.69301e-05	0.000215295
0.000279831	0.000154927
7.9459e-05	0.000191621
0.00024291	0.000530113
0.00012856	1.1599e-05
9.23087e-05	0.000123426
2.85154e-05	1.67336e-05
0.000115494	9.54209e-05
0.000320997	0.000449626
2.99297e-05	0.000807562
4.87133e-05	0.000161688
4.77271e-05	0.000512093
1.07128e-05	7.95628e-05
1.65282e-05	7.18311e-05
1.04864e-05	0.000142928
3.98699e-05	0.00128966
4.27118e-05	0.000234652
5.7618e-05	6.21283e-05
Fig 1b
CHLA15	CHLA136	SK-N-SH	SH-SY5Y	SK-N-BE(2)	SK-N-BE(2)C	SK-N-AS
0.000207203	0.000221051	0.000388446	5.55187e-05	2.04152e-05	3.59229e-06	2.95175e-06
0.000229906	0.000270266	0.000302663	5.03843e-05	9.72413e-06	3.59229e-06	5.17503e-06
0.000202939	0.000241895	0.000375214	0.000102175	4.63179e-06	3.16669e-05	1.22234e-05
Fig 1c
OC	FAM201A OE
8.91545e-05	8.28212
4.87806e-05	8.11168
6.30417e-05	8
Fig 1d
OC	FAM201A OE
0.000193	0.708944
0.000263	0.772431
0.0002	0.733646
Fig 1e	OC				FAM201A OE
0	0.221	0.222	0.245	0.236	0.209	0.208	0.209	0.215
1	0.283	0.284	0.314	0.298	0.261	0.246	0.241	0.248
2	0.48	0.469	0.47	0.47	0.391	0.362	0.368	0.359
3	0.741	0.678	0.695	0.706	0.564	0.547	0.54	0.525
4	0.945	0.992	0.959	0.969	0.845	0.786	0.761	0.812
Fig 1e	OC			FAM201A OE
0	0.285	0.274	0.275	0.284	0.297	0.296
1	0.313	0.305	0.312	0.32	0.311	0.316
2	0.5	0.54	0.56	0.368	0.347	0.363
3	0.95	1	0.986	0.703	0.702	0.69
4	1.63	1.6	1.76	1.337	1.294	1.344
Fig 1g-h	OC	FAM201A OE
	245	67
	280	75
	276	84
Fig 1i-j	OC	FAM201A OE
	180	54
	150	45
	163	46
Fig 1k-l	OC	FAM201A OE
	0.354	0.133
	0.4	0.128
	0.426	0.15
Fig 1m-n	OC	FAM201A OE
	0.32	0.2
	0.34	0.18
	0.33	0.19
Fig 1o-p	Migration		Invasion
	OC	FAM201A OE	OC	FAM201A OE
	333	162	300	20
	310	177	334	10
	355	154	280	22
Fig 1q-r	Migration		Invasion
	OC	FAM201A OE	OC	FAM201A OE
	278	58	267	54
	290	60	245	56
	298	62	256	52

## Sheet: Fig2
Fig2a	Con	KO
	1	0.2
	0.8	0.4
	0.78	0.3
Fig2b	Con				KO
0	0.251	0.243	0.241	0.246	0.249	0.248	0.249	0.244
1	0.483	0.484	0.514	0.498	0.461	0.446	0.441	0.444
2	0.58	0.569	0.57	0.67	0.591	0.562	0.568	0.659
3	0.941	0.978	0.995	0.907	0.742	0.688	0.698	0.716
4	1.834	1.992	1.893	1.889	0.845	0.789	0.861	0.882
Fig2c-d	Con	KO
	0.12	0.22
	0.14	0.25
	0.1	0.2
Fig2e-f	Con	KO
	75	225
	70	240
	80	205
Fig2g-h	Con	KO	Con	KO
	80	210	200	354
	82	200	190	342
	78	220	210	363

## Sheet: Fig3
Fig3j	Con			FAM201A			FAM201A ΔORF1
0	0.265	0.254	0.255	0.264	0.267	0.266	0.275	0.284	0.285
1	0.323	0.315	0.322	0.31	0.301	0.306	0.312	0.315	0.311
2	0.51	0.514	0.516	0.378	0.377	0.373	0.513	0.541	0.563
3	0.952	1.111	0.989	0.713	0.722	0.692	0.956	0.987	0.946
4	1.83	1.8	1.86	1.437	1.394	1.384	1.737	1.801	1.723
Fig3k-l	Con	FAM201A	FAM201A ΔORF1
	185	78	198
	200	89	178
	169	80	186
	Migration			Invasion
Fig3m-n	Con	FAM201A	FAM201A ΔORF1	Con	FAM201A	FAM201A ΔORF1
	564	100	600	545	201	506
	559	90	689	559	112	486
	609	95	665	564	165	665

## Sheet: Fig4
Fig4a	Con				ORF1 OE
0	0.214	0.248	0.254	0.213	0.225	0.218	0.216	0.215
1	0.306	0.281	0.284	0.279	0.269	0.27	0.278	0.284
2	0.475	0.482	0.5	0.52	0.415	0.426	0.44	0.4
3	0.69	0.67	0.7	0.72	0.554	0.605	0.625	0.58
4	0.96	0.945	0.99	1	0.765	0.782	0.806	0.829
Fig4b	Con				ORF1 OE
0	0.291	0.271	0.285	0.274	0.264	0.266	0.26	0.257
1	0.315	0.315	0.313	0.305	0.279	0.286	0.29	0.287
2	0.398	0.4	0.39	0.388	0.325	0.336	0.326	0.32
3	0.797	0.786	0.785	0.788	0.569	0.564	0.569	0.563
4	1.342	1.407	1.43	1.36	0.979	1.018	0.989	0.993
Fig4c-d	Con	ORF1 OE
	295	54
	280	75
	263	63
Fig4e-f	Con	ORF1 OE
	150	54
	145	45
	163	50
Fig4g-h	Con	ORF1 OE
	0.488	0.27
	0.586	0.297
	0.656	0.23
Fig4i-j	Con	ORF1 OE
	0.32	0.2
	0.3	0.207
	0.33	0.23
Fig4k-l	Con	ORF1 OE	Con	ORF1 OE
	320	180	268	90
	350	130	284	120
	333	160	291	117
Fig4m-n	Con	ORF1 OE	Con	ORF1 OE
	320	50	356	78
	330	60	342	86
	290	70	331	94
Fig4o	Con			KO			KO+ORF1			KO+ORF1 MU
0	0.244	0.229	0.219	0.205	0.214	0.215	0.214	0.207	0.206	0.215	0.214	0.205
1	0.312	0.311	0.313	0.351	0.355	0.352	0.32	0.311	0.311	0.361	0.365	0.362
2	0.448	0.447	0.463	0.598	0.64	0.66	0.568	0.537	0.563	0.598	0.589	0.61
3	0.713	0.712	0.691	0.953	1.21	1.124	0.713	0.702	0.699	0.998	1.012	0.989
4	1.137	1.194	1.144	1.43	1.621	1.56	1.137	1.094	1.044	1.53	1.61	1.56
Fig4p-q	Con	KO	KO+ORF1	KO+ORF1 MU
	100	500	100	490
	95	520	94	498
	105	480	106	501
	Migration				Invasion
Fig4r-s	Con	KO	KO+ORF1	KO+ORF1 MU	Con	KO	KO+ORF1	KO+ORF1 MU
	100	844	211	874	104	946	201	884
	121	859	190	889	111	959	191	899
	132	969	198	865	136	879	188	900

## Sheet: Fig5
Fig5c-d	N	T
	1	0.1
	0.1	0.3
	0.8	0.4
	0.9	0.1
	1	0.2
	1.1	0.1

## Sheet: Fig6
Fig6a-b	IMR32	SK-N-BE(2)C	SK-N-BE(2)	SH-SY5Y	SK-N-AS	SK-N-SH	293T
	1.56	2.14	2.14	0.49	0.19	0.14	0.67
	1.5	2	2.3	0.5	0.2	0.15	0.7
	1.6	2.2	2	0.6	0.22	0.2	0.8
Fig6c-d	T	N
	2.85095	0.0381947
	0.835984	0.000420737
	0.744103	0.617831
	0.450419	0.0545742
	1.14474	0.637505
	0.571109	0.0470939
	1.21396	0.464261
	0.495948	0.197226
Fig6e-f	OC	FAM201A OE	Con	ORF1
	0.53	0.18	0.6	0.05
	0.51	0.2	0.71	0.07
	0.52	0.21	0.65	0.06
Fig6g-h	Scr	shFABP5
	0.62	0.41
	0.65	0.39
	0.6	0.38
Fig6i-j	Scr	shFABP5
	0.22	0.11
	0.25	0.09
	0.2	0.08
Fig6k	Scr			shFABP5
0	0.214	0.248	0.254	0.225	0.218	0.216
1	0.306	0.281	0.284	0.269	0.27	0.278
2	0.475	0.482	0.5	0.515	0.426	0.44
3	0.79	0.87	0.77	0.554	0.605	0.625
4	1.2	1.3	1.4	0.765	0.782	0.806
	Migration		Invasion
Fig6l-m	Scr	shFABP5	Scr	shFABP5
	293	50	312	31
	278	54	298	28
	290	43	301	38

## Sheet: Fig7
Fig7b	Con			ORF1			ORF1+FABP5
0	0.255	0.254	0.251	0.264	0.261	0.262	0.275	0.244	0.255
1	0.353	0.3155	0.352	0.316	0.361	0.366	0.362	0.355	0.361
2	0.41	0.414	0.416	0.388	0.389	0.383	0.413	0.441	0.461
3	0.652	0.612	0.689	0.513	0.522	0.592	0.756	0.787	0.748
4	1.53	1.482	1.46	1.037	1.039	1.013	1.738	1.802	1.729
Fig7c-d	Con	ORF1	ORF1+FABP5
	0.432	0.2	0.324
	0.39	0.207	0.345
	0.37	0.183	0.356
Fig7e-f	Con	ORF1	ORF1+FABP5
	195	54	145
	180	55	152
	163	63	162
	Migration			Invasion
Fig7g-h	Con	ORF1	ORF1+FABP5	Con	ORF1	ORF1+FABP5
	289	25	320	386	82	421
	321	32	330	392	79	402
	290	28	290	371	75	400

## Sheet: Fig8
Fig8a
RNA-seq,ORF1 VS CON, TOP100
gene_id	gene_name	transcript_id	GO	KEGG	KO_ENTRY	EC	Description	trans_type	FPKM.Y5Y_O1	FPKM.Y5Y	fc	log2(fc)	pval	qval	regulation	significant
ENSG00000204860	FAM201A	ENST00000377680;ENST00000667135;ENST00000484285;ENST00000471864;ENST00000665533	NA	NA	NA	NA	family with sequence similarity 201 member A [Source:HGNC Symbol;Acc:HGNC:27239]	lncRNA	251.298	0.661706	379.774	8.569	3.33715e-190	4.86222e-186	up	yes
ENSG00000285304	Z83844	ENST00000451997	GO:0005515(protein binding);GO:0005737(cytoplasm);GO:0007165(signal transduction)	NA	NA	NA	novel protein	protein_coding	19.899	0.515713	38.5853	5.26998	1.87173e-89	1.36356e-85	up	yes
ENSG00000264058	AC073508	ENST00000643255	NA	NA	NA	NA	novel transcript	nonsense_mediated_decay	3.64804	0.25874	14.0993	3.81755	4.05728e-50	1.97048e-46	up	yes
ENSG00000161939	RNASEK-C17orf49	ENST00000549775;ENST00000547863;ENST00000607564;ENST00000547302	GO:0003677(DNA binding);GO:0005654(nucleoplasm);GO:0005829(cytosol);GO:0016020(membrane);GO:0016021(integral component of membrane);GO:0016589(NURF complex);GO:0071339(MLL1 complex);GO:0071339(MLL1 complex)	NA	NA	NA	RNASEK-C17orf49 readthrough [Source:HGNC Symbol;Acc:HGNC:44419]	retained_intron;protein_coding	11.0256	1.4085	7.82796	2.96864	8.54168e-36	3.11131e-32	up	yes
ENSG00000272540	AL662797	ENST00000607476	NA	NA	NA	NA	novel transcript, antisense to TUBB	lncRNA	13.3047	1.45689	9.13226	3.19097	6.34023e-34	1.84754e-30	up	yes
ENSG00000205236	AC105052	ENST00000519541	NA	NA	NA	NA	novel protein, UPK3BL-RASA4 readthrough	nonsense_mediated_decay	1.22776	8.33699	0.147267	-2.7635	7.61709e-32	1.84968e-28	down	yes
ENSG00000125740	FOSB	ENST00000353609;ENST00000592811;ENST00000587358;ENST00000590335;ENST00000586615;ENST00000417353;ENST00000586113	GO:0000122(negative regulation of transcription by RNA polymerase II);GO:0000790(nuclear chromatin);GO:0000978(RNA polymerase II cis-regulatory region sequence-specific DNA binding);GO:0000981(DNA-binding transcription factor activity, RNA polymerase II-specific);GO:0001228(DNA-binding transcription activator activity, RNA polymerase II-specific);GO:0003677(DNA binding);GO:0003690(double-stranded…	04380(Osteoclast differentiation);04657(IL-17 signaling pathway);05030(Cocaine addiction);05031(Amphetamine addiction);05034(Alcoholism);05034(Alcoholism)	NA	NA	FosB proto-oncogene, AP-1 transcription factor subunit [Source:HGNC Symbol;Acc:HGNC:3797]	protein_coding;retained_intron	0.508856	3.24447	0.156838	-2.67265	2.69582e-28	5.61116e-25	down	yes
ENSG00000100314	CABP7	ENST00000216144	GO:0005509(calcium ion binding);GO:0005515(protein binding);GO:0005737(cytoplasm);GO:0005794(Golgi apparatus);GO:0005886(plasma membrane);GO:0016020(membrane);GO:0016021(integral component of membrane);GO:0032588(trans-Golgi network membrane);GO:0046872(metal ion binding);GO:0048471(perinuclear region of cytoplasm)	NA	NA	NA	calcium binding protein 7 [Source:HGNC Symbol;Acc:HGNC:20834]	protein_coding	8.41309	1.54878	5.43206	2.4415	1.33346e-27	2.42857e-24	up	yes
ENSG00000114786	ABHD14A-ACY1	ENST00000635952;ENST00000636029;ENST00000637696;ENST00000636490;ENST00000637130;ENST00000637778;ENST00000636085;ENST00000463937;ENST00000637025	GO:0004046(aminoacylase activity);GO:0005737(cytoplasm);GO:0006508(proteolysis);GO:0006520(cellular amino acid metabolic process);GO:0008237(metallopeptidase activity);GO:0016787(hydrolase activity);GO:0016787(hydrolase activity)	00220(Arginine biosynthesis);00220(Arginine biosynthesis)	K14677	EC:3.5.1.14	ABHD14A-ACY1 readthrough [Source:HGNC Symbol;Acc:HGNC:38856]	protein_coding;retained_intron;nonsense_mediated_decay	1.05282	5.35899	0.196458	-2.3477	6.56056e-24	1.06208e-20	down	yes
ENSG00000121966	CXCR4	ENST00000241393;ENST00000466288;ENST00000409817	GO:0000187(activation of MAPK activity);GO:0001618(virus receptor activity);GO:0001666(response to hypoxia);GO:0001764(neuron migration);GO:0002064(epithelial cell development);GO:0002407(dendritic cell chemotaxis);GO:0003779(actin binding);GO:0004930(G protein-coupled receptor activity);GO:0004950(chemokine receptor activity);GO:0005515(protein binding);GO:0005634(nucleus);GO:0005737(cytoplasm);…	04020(Calcium signaling pathway);04060(Cytokine-cytokine receptor interaction);04062(Chemokine signaling pathway);04144(Endocytosis);04360(Axon guidance);04670(Leukocyte transendothelial migration);04672(Intestinal immune network for IgA production);04810(Regulation of actin cytoskeleton);05163(Human cytomegalovirus infection);05170(Human immunodeficiency virus 1 infection);05200(Pathways in canc…	K04189	NA	C-X-C motif chemokine receptor 4 [Source:HGNC Symbol;Acc:HGNC:2561]	protein_coding;processed_transcript	0.505224	3.25992	0.15498	-2.68984	2.55394e-23	3.72108e-20	down	yes
ENSG00000166206	GABRB3	ENST00000557765;ENST00000311550;ENST00000557641;ENST00000636466;ENST00000636690;ENST00000541819;ENST00000299267;ENST00000622697	GO:0004888(transmembrane signaling receptor activity);GO:0004890(GABA-A receptor activity);GO:0005216(ion channel activity);GO:0005230(extracellular ligand-gated ion channel activity);GO:0005254(chloride channel activity);GO:0005886(plasma membrane);GO:0005887(integral component of plasma membrane);GO:0006811(ion transport);GO:0006821(chloride transport);GO:0007165(signal transduction);GO:0007214…	04080(Neuroactive ligand-receptor interaction);04723(Retrograde endocannabinoid signaling);04726(Serotonergic synapse);04727(GABAergic synapse);05032(Morphine addiction);05033(Nicotine addiction);05033(Nicotine addiction)	NA	NA	gamma-aminobutyric acid type A receptor subunit beta3 [Source:HGNC Symbol;Acc:HGNC:4083]	retained_intron;protein_coding;processed_transcript	0.175385	0.950262	0.184565	-2.4378	3.07533e-23	4.07341e-20	down	yes
ENSG00000283761	AC118553	ENST00000639171;ENST00000638792;ENST00000640357;ENST00000639037	GO:0000139(Golgi membrane);GO:0008643(carbohydrate transport);GO:0015165(pyrimidine nucleotide-sugar transmembrane transporter activity);GO:0016020(membrane);GO:0016021(integral component of membrane);GO:0022857(transmembrane transporter activity);GO:0055085(transmembrane transport);GO:0090481(pyrimidine nucleotide-sugar transmembrane transport);GO:0090481(pyrimidine nucleotide-sugar transmembran…	NA	NA	NA	novel protein	nonsense_mediated_decay;protein_coding	0.175702	1.1158	0.157466	-2.66688	2.38953e-22	2.90129e-19	down	yes
ENSG00000125879	OTOR	ENST00000246081;ENST00000486129	GO:0001502(cartilage condensation);GO:0005515(protein binding);GO:0005576(extracellular region);GO:0007605(sensory perception of sound);GO:0007605(sensory perception of sound)	NA	NA	NA	otoraplin [Source:HGNC Symbol;Acc:HGNC:8517]	protein_coding;processed_transcript	6.10623	1.27644	4.78381	2.25816	4.31038e-22	4.83094e-19	up	yes
ENSG00000229807	XIST	ENST00000429829;ENST00000649757;ENST00000648991;ENST00000650627;ENST00000648607;ENST00000666309;ENST00000669898;ENST00000647913;ENST00000649353;ENST00000647696;ENST00000665247;ENST00000445814;ENST00000602495;ENST00000650548	NA	NA	NA	NA	X inactive specific transcript [Source:HGNC Symbol;Acc:HGNC:12810]	lncRNA	1.00733	4.39324	0.229291	-2.12475	5.39734e-22	5.26497e-19	down	yes
ENSG00000170345	FOS	ENST00000303562;ENST00000554617;ENST00000555347;ENST00000555686;ENST00000556324;ENST00000555242	GO:0000790(nuclear chromatin);GO:0000976(transcription regulatory region sequence-specific DNA binding);GO:0000978(RNA polymerase II cis-regulatory region sequence-specific DNA binding);GO:0000979(RNA polymerase II core promoter sequence-specific DNA binding);GO:0000981(DNA-binding transcription factor activity, RNA polymerase II-specific);GO:0001102(RNA polymerase II activating transcription fac…	01522(Endocrine resistance);04010(MAPK signaling pathway);04024(cAMP signaling pathway);04210(Apoptosis);04380(Osteoclast differentiation);04620(Toll-like receptor signaling pathway);04657(IL-17 signaling pathway);04658(Th1 and Th2 cell differentiation);04659(Th17 cell differentiation);04660(T cell receptor signaling pathway);04662(B cell receptor signaling pathway);04668(TNF signaling pathway);0…	NA	NA	Fos proto-oncogene, AP-1 transcription factor subunit [Source:HGNC Symbol;Acc:HGNC:3796]	protein_coding;processed_transcript	4.86898	21.4498	0.226994	-2.13927	5.42035e-22	5.26497e-19	down	yes
ENSG00000099994	SUSD2	ENST00000358321;ENST00000463101	GO:0005515(protein binding);GO:0005886(plasma membrane);GO:0016020(membrane);GO:0016021(integral component of membrane);GO:0051782(negative regulation of cell division);GO:0070062(extracellular exosome);GO:1902807(negative regulation of cell cycle G1/S phase transition);GO:1902807(negative regulation of cell cycle G1/S phase transition)	NA	NA	NA	sushi domain containing 2 [Source:HGNC Symbol;Acc:HGNC:30667]	protein_coding;retained_intron	14.1064	3.49076	4.04107	2.01474	1.05479e-21	9.60515e-19	up	yes
ENSG00000091490	SEL1L3	ENST00000399878;ENST00000513364;ENST00000513416;ENST00000512286;ENST00000514321;ENST00000509290;ENST00000510448	GO:0005515(protein binding);GO:0005654(nucleoplasm);GO:0016020(membrane);GO:0016021(integral component of membrane);GO:0016021(integral component of membrane)	NA	NA	NA	SEL1L family member 3 [Source:HGNC Symbol;Acc:HGNC:29108]	protein_coding;processed_transcript;retained_intron	0.16236	0.940249	0.172678	-2.53384	3.52106e-21	3.01776e-18	down	yes
ENSG00000100095	SEZ6L	ENST00000248933;ENST00000483291;ENST00000343706;ENST00000629590	GO:0005783(endoplasmic reticulum);GO:0005789(endoplasmic reticulum membrane);GO:0008344(adult locomotory behavior);GO:0016020(membrane);GO:0016021(integral component of membrane);GO:0021680(cerebellar Purkinje cell layer development);GO:0043025(neuronal cell body);GO:0060074(synapse maturation);GO:0090036(regulation of protein kinase C signaling);GO:0090036(regulation of protein kinase C signalin…	NA	NA	NA	seizure related 6 homolog like [Source:HGNC Symbol;Acc:HGNC:10763]	protein_coding;retained_intron	0.448699	2.14216	0.209461	-2.25524	4.33301e-21	3.50733e-18	down	yes
ENSG00000162631	NTNG1	ENST00000294649;ENST00000370067;ENST00000370073;ENST00000462149;ENST00000370074;ENST00000477948;ENST00000370068	GO:0005515(protein binding);GO:0005576(extracellular region);GO:0005886(plasma membrane);GO:0007275(multicellular organism development);GO:0007399(nervous system development);GO:0007409(axonogenesis);GO:0009887(animal organ morphogenesis);GO:0009888(tissue development);GO:0010975(regulation of neuron projection development);GO:0016020(membrane);GO:0016477(cell migration);GO:0030154(cell different…	04360(Axon guidance);04514(Cell adhesion molecules (CAMs));04514(Cell adhesion molecules (CAMs))	K07522	NA	netrin G1 [Source:HGNC Symbol;Acc:HGNC:23319]	retained_intron;protein_coding;processed_transcript	0.2779	1.32835	0.209207	-2.25699	2.39288e-20	1.83496e-17	down	yes
ENSG00000196358	NTNG2	ENST00000393229;ENST00000490694;ENST00000483055;ENST00000372179	GO:0003674(molecular_function);GO:0005515(protein binding);GO:0005576(extracellular region);GO:0005886(plasma membrane);GO:0007275(multicellular organism development);GO:0007399(nervous system development);GO:0007409(axonogenesis);GO:0009887(animal organ morphogenesis);GO:0009888(tissue development);GO:0010975(regulation of neuron projection development);GO:0016020(membrane);GO:0016477(cell migra…	04360(Axon guidance);04514(Cell adhesion molecules (CAMs));04514(Cell adhesion molecules (CAMs))	K16359	NA	netrin G2 [Source:HGNC Symbol;Acc:HGNC:14288]	protein_coding;processed_transcript	0.415108	1.92548	0.215586	-2.21366	3.09308e-20	2.25331e-17	down	yes
ENSG00000139174	PRICKLE1	ENST00000640946;ENST00000345127;ENST00000639958;ENST00000639588;ENST00000455697;ENST00000640132;ENST00000548696;ENST00000551050;ENST00000445766;ENST00000552240;ENST00000640646;ENST00000640840	GO:0001843(neural tube closure);GO:0005515(protein binding);GO:0005634(nucleus);GO:0005737(cytoplasm);GO:0005829(cytosol);GO:0006606(protein import into nucleus);GO:0008270(zinc ion binding);GO:0016020(membrane);GO:0031398(positive regulation of protein ubiquitination);GO:0031965(nuclear membrane);GO:0032436(positive regulation of proteasomal ubiquitin-dependent protein catabolic process);GO:0035…	04310(Wnt signaling pathway);04310(Wnt signaling pathway)	K04511	NA	prickle planar cell polarity protein 1 [Source:HGNC Symbol;Acc:HGNC:17019]	retained_intron;protein_coding;processed_transcript	0.344764	1.60824	0.214373	-2.2218	6.34505e-20	4.40226e-17	down	yes
ENSG00000144218	AFF3	ENST00000409236;ENST00000317233;ENST00000445815;ENST00000498090;ENST00000671937	GO:0003677(DNA binding);GO:0003690(double-stranded DNA binding);GO:0005634(nucleus);GO:0005654(nucleoplasm);GO:0005829(cytosol);GO:0008023(transcription elongation factor complex);GO:0010468(regulation of gene expression);GO:0016604(nuclear body);GO:0032783(super elongation complex);GO:0034612(response to tumor necrosis factor);GO:0035116(embryonic hindlimb morphogenesis);GO:0035116(embryonic hin…	NA	NA	NA	AF4/FMR2 family member 3 [Source:HGNC Symbol;Acc:HGNC:6473]	protein_coding;retained_intron;nonsense_mediated_decay	0.0968026	0.469665	0.20611	-2.27852	1.74135e-18	1.15325e-15	down	yes
ENSG00000277586	NEFL	ENST00000610854;ENST00000615973	GO:0000165(MAPK cascade);GO:0000226(microtubule cytoskeleton organization);GO:0005200(structural constituent of cytoskeleton);GO:0005515(protein binding);GO:0005737(cytoplasm);GO:0005829(cytosol);GO:0005856(cytoskeleton);GO:0005882(intermediate filament);GO:0005883(neurofilament);GO:0008022(protein C-terminus binding);GO:0008089(anterograde axonal transport);GO:0008090(retrograde axonal transport…	05014(Amyotrophic lateral sclerosis (ALS));05014(Amyotrophic lateral sclerosis (ALS))	K04572	NA	neurofilament light [Source:HGNC Symbol;Acc:HGNC:7739]	protein_coding;retained_intron	2.2915	8.91834	0.256943	-1.96048	3.85313e-18	2.44088e-15	down	yes
ENSG00000102195	GPR50	ENST00000218316	GO:0004930(G protein-coupled receptor activity);GO:0005515(protein binding);GO:0005654(nucleoplasm);GO:0005886(plasma membrane);GO:0005887(integral component of plasma membrane);GO:0007165(signal transduction);GO:0007186(G protein-coupled receptor signaling pathway);GO:0007267(cell-cell signaling);GO:0008502(melatonin receptor activity);GO:0016020(membrane);GO:0016021(integral component of membra…	04080(Neuroactive ligand-receptor interaction)	NA	NA	G protein-coupled receptor 50 [Source:HGNC Symbol;Acc:HGNC:4506]	protein_coding	0.64198	3.13395	0.204847	-2.28738	7.65826e-18	4.6492e-15	down	yes
ENSG00000074410	CA12	ENST00000178638;ENST00000422263;ENST00000344366;ENST00000558287	GO:0004089(carbonate dehydratase activity);GO:0005886(plasma membrane);GO:0006730(one-carbon metabolic process);GO:0008270(zinc ion binding);GO:0015701(bicarbonate transport);GO:0016020(membrane);GO:0016021(integral component of membrane);GO:0016829(lyase activity);GO:0016836(hydro-lyase activity);GO:0046872(metal ion binding);GO:0055064(chloride ion homeostasis);GO:0055064(chloride ion homeostas…	00910(Nitrogen metabolism);00910(Nitrogen metabolism)	NA	NA	carbonic anhydrase 12 [Source:HGNC Symbol;Acc:HGNC:1371]	protein_coding;retained_intron	0.15985	0.80343	0.198959	-2.32946	8.62768e-18	5.02821e-15	down	yes
ENSG00000174469	CNTNAP2	ENST00000463592;ENST00000625365;ENST00000361727;ENST00000455301;ENST00000636988	GO:0005515(protein binding);GO:0005769(early endosome);GO:0005794(Golgi apparatus);GO:0007155(cell adhesion);GO:0007420(brain development);GO:0007612(learning);GO:0008038(neuron recognition);GO:0008076(voltage-gated potassium channel complex);GO:0009986(cell surface);GO:0016020(membrane);GO:0016021(integral component of membrane);GO:0019226(transmission of nerve impulse);GO:0019899(enzyme binding…	04514(Cell adhesion molecules (CAMs));04514(Cell adhesion molecules (CAMs))	K07380	NA	contactin associated protein 2 [Source:HGNC Symbol;Acc:HGNC:13830]	protein_coding;retained_intron;processed_transcript	0.164314	0.695554	0.236235	-2.08171	1.05421e-17	5.90761e-15	down	yes
ENSG00000162706	CADM3	ENST00000368125;ENST00000368124	GO:0005515(protein binding);GO:0005886(plasma membrane);GO:0005911(cell-cell junction);GO:0007155(cell adhesion);GO:0007156(homophilic cell adhesion via plasma membrane adhesion molecules);GO:0007157(heterophilic cell-cell adhesion via plasma membrane cell adhesion molecules);GO:0008104(protein localization);GO:0016020(membrane);GO:0016021(integral component of membrane);GO:0030054(cell junction)…	04514(Cell adhesion molecules (CAMs));04514(Cell adhesion molecules (CAMs))	K06780	NA	cell adhesion molecule 3 [Source:HGNC Symbol;Acc:HGNC:17601]	protein_coding	0.820972	3.40841	0.240867	-2.05369	1.16339e-17	6.27799e-15	down	yes
ENSG00000176884	GRIN1	ENST00000371561;ENST00000471122;ENST00000371546;ENST00000675295;ENST00000371559;ENST00000675064;ENST00000473811;ENST00000676396;ENST00000371553;ENST00000350902;ENST00000371555;ENST00000485413;ENST00000371550;ENST00000371560;ENST00000460273	GO:0000165(MAPK cascade);GO:0001540(amyloid-beta binding);GO:0001661(conditioned taste aversion);GO:0001964(startle response);GO:0001967(suckling behavior);GO:0001975(response to amphetamine);GO:0004970(ionotropic glutamate receptor activity);GO:0004972(NMDA glutamate receptor activity);GO:0005102(signaling receptor binding);GO:0005216(ion channel activity);GO:0005261(cation channel activity);GO:…	04014(Ras signaling pathway);04015(Rap1 signaling pathway);04020(Calcium signaling pathway);04024(cAMP signaling pathway);04080(Neuroactive ligand-receptor interaction);04713(Circadian entrainment);04720(Long-term potentiation);04724(Glutamatergic synapse);05010(Alzheimer disease);05014(Amyotrophic lateral sclerosis (ALS));05016(Huntington disease);05030(Cocaine addiction);05031(Amphetamine addic…	NA	NA	glutamate ionotropic receptor NMDA type subunit 1 [Source:HGNC Symbol;Acc:HGNC:4584]	protein_coding;retained_intron;processed_transcript;nonsense_mediated_decay	0.267962	1.13441	0.236212	-2.08185	1.25325e-17	6.52138e-15	down	yes
ENSG00000131831	RAI2	ENST00000360011;ENST00000451717;ENST00000545871	GO:0003674(molecular_function);GO:0005515(protein binding);GO:0005575(cellular_component);GO:0009792(embryo development ending in birth or egg hatching);GO:0009792(embryo development ending in birth or egg hatching)	NA	NA	NA	retinoic acid induced 2 [Source:HGNC Symbol;Acc:HGNC:9835]	protein_coding	0.499181	2.40074	0.207928	-2.26585	1.30065e-17	6.53462e-15	down	yes
ENSG00000147065	MSN	ENST00000360270	GO:0001771(immunological synapse formation);GO:0001931(uropod);GO:0003725(double-stranded RNA binding);GO:0003779(actin binding);GO:0005102(signaling receptor binding);GO:0005200(structural constituent of cytoskeleton);GO:0005515(protein binding);GO:0005615(extracellular space);GO:0005634(nucleus);GO:0005737(cytoplasm);GO:0005829(cytosol);GO:0005856(cytoskeleton);GO:0005886(plasma membrane);GO:00…	04530(Tight junction);04670(Leukocyte transendothelial migration);04810(Regulation of actin cytoskeleton);05162(Measles);05205(Proteoglycans in cancer)	K05763	NA	moesin [Source:HGNC Symbol;Acc:HGNC:7373]	protein_coding	1.34739	4.94119	0.272685	-1.87469	1.25957e-16	6.11732e-14	down	yes
ENSG00000011465	DCN	ENST00000052754;ENST00000549513;ENST00000552962;ENST00000393155;ENST00000550758	GO:0001822(kidney development);GO:0001890(placenta development);GO:0003723(RNA binding);GO:0005515(protein binding);GO:0005518(collagen binding);GO:0005539(glycosaminoglycan binding);GO:0005576(extracellular region);GO:0005589(collagen type VI trimer);GO:0005615(extracellular space);GO:0005796(Golgi lumen);GO:0007519(skeletal muscle tissue development);GO:0007568(aging);GO:0009612(response to mec…	04350(TGF-beta signaling pathway);05205(Proteoglycans in cancer);05205(Proteoglycans in cancer)	NA	NA	decorin [Source:HGNC Symbol;Acc:HGNC:2705]	protein_coding;nonsense_mediated_decay	0.306052	1.18099	0.259148	-1.94815	1.75554e-16	8.25103e-14	down	yes
ENSG00000114315	HES1	ENST00000232424;ENST00000476918	GO:0000122(negative regulation of transcription by RNA polymerase II);GO:0000977(RNA polymerase II regulatory region sequence-specific DNA binding);GO:0000981(DNA-binding transcription factor activity, RNA polymerase II-specific);GO:0001085(RNA polymerase II transcription factor binding);GO:0001217(DNA-binding transcription repressor activity);GO:0001227(DNA-binding transcription repressor activi…	03460(Fanconi anemia pathway);04330(Notch signaling pathway);04950(Maturity onset diabetes of the young);05165(Human papillomavirus infection);05169(Epstein-Barr virus infection);05200(Pathways in cancer);05224(Breast cancer);05224(Breast cancer)	K06054	NA	hes family bHLH transcription factor 1 [Source:HGNC Symbol;Acc:HGNC:5192]	protein_coding;retained_intron	1.37134	5.48595	0.249972	-2.00016	2.15566e-16	9.815e-14	down	yes
ENSG00000260412	AL353746	ENST00000566293	NA	NA	NA	NA	novel transcript, overlapping LINGO2	lncRNA	0.489804	1.90675	0.256879	-1.96084	2.53505e-16	1.11926e-13	down	yes
ENSG00000145029	NICN1	ENST00000273598;ENST00000494057;ENST00000461015;ENST00000436744;ENST00000497742	GO:0005515(protein binding);GO:0005634(nucleus);GO:0005654(nucleoplasm);GO:0005874(microtubule);GO:0005874(microtubule)	NA	K16607	NA	nicolin 1 [Source:HGNC Symbol;Acc:HGNC:18317]	protein_coding;retained_intron	0.973631	3.8039	0.255956	-1.96603	2.75759e-16	1.18171e-13	down	yes
ENSG00000092929	UNC13D	ENST00000207549;ENST00000590856;ENST00000590762;ENST00000591563;ENST00000586108;ENST00000587495;ENST00000591616;ENST00000588774	GO:0002432(granuloma formation);GO:0002467(germinal center formation);GO:0005515(protein binding);GO:0005576(extracellular region);GO:0005737(cytoplasm);GO:0005764(lysosome);GO:0005768(endosome);GO:0005770(late endosome);GO:0005829(cytosol);GO:0006887(exocytosis);GO:0006909(phagocytosis);GO:0016020(membrane);GO:0017137(Rab GTPase binding);GO:0033093(Weibel-Palade body);GO:0035578(azurophil granul…	NA	K19728	NA	unc-13 homolog D [Source:HGNC Symbol;Acc:HGNC:23147]	protein_coding;retained_intron	0.492111	1.89043	0.260317	-1.94166	3.05381e-16	1.27126e-13	down	yes
ENSG00000157064	NMNAT2	ENST00000287713;ENST00000464047	GO:0000139(Golgi membrane);GO:0000166(nucleotide binding);GO:0000309(nicotinamide-nucleotide adenylyltransferase activity);GO:0003824(catalytic activity);GO:0004515(nicotinate-nucleotide adenylyltransferase activity);GO:0005524(ATP binding);GO:0005737(cytoplasm);GO:0005770(late endosome);GO:0005794(Golgi apparatus);GO:0005802(trans-Golgi network);GO:0009058(biosynthetic process);GO:0009165(nucleo…	00760(Nicotinate and nicotinamide metabolism);00760(Nicotinate and nicotinamide metabolism)	K06210	2.7.7.18;EC:2.7.7.1	nicotinamide nucleotide adenylyltransferase 2 [Source:HGNC Symbol;Acc:HGNC:16789]	protein_coding;processed_transcript	1.26166	4.50002	0.280367	-1.83461	4.33822e-16	1.75577e-13	down	yes
ENSG00000011677	GABRA3	ENST00000370314	GO:0004888(transmembrane signaling receptor activity);GO:0004890(GABA-A receptor activity);GO:0005216(ion channel activity);GO:0005230(extracellular ligand-gated ion channel activity);GO:0005237(inhibitory extracellular ligand-gated ion channel activity);GO:0005254(chloride channel activity);GO:0005515(protein binding);GO:0005886(plasma membrane);GO:0005887(integral component of plasma membrane);…	04080(Neuroactive ligand-receptor interaction);04723(Retrograde endocannabinoid signaling);04727(GABAergic synapse);04742(Taste transduction);05032(Morphine addiction);05033(Nicotine addiction)	NA	NA	gamma-aminobutyric acid type A receptor subunit alpha3 [Source:HGNC Symbol;Acc:HGNC:4077]	protein_coding	0.31866	1.41621	0.22501	-2.15194	6.36056e-16	2.50469e-13	down	yes
ENSG00000228589	SPCS2P4	ENST00000436160	NA	NA	NA	NA	signal peptidase complex subunit 2 pseudogene 4 [Source:HGNC Symbol;Acc:HGNC:45237]	processed_pseudogene	19.7864	5.59225	3.53819	1.82301	7.1489e-16	2.74104e-13	up	yes
ENSG00000277957	SENP3-EIF4A1	ENST00000614237	GO:0005634(nucleus);GO:0006508(proteolysis);GO:0008234(cysteine-type peptidase activity);GO:0016926(protein desumoylation);GO:0071339(MLL1 complex)	NA	NA	NA	SENP3-EIF4A1 readthrough (NMD candidate) [Source:HGNC Symbol;Acc:HGNC:49182]	nonsense_mediated_decay	6.59939	22.4982	0.293329	-1.76941	7.60419e-16	2.84085e-13	down	yes
ENSG00000210191	MT-TL2	ENST00000387456	NA	NA	NA	NA	mitochondrially encoded tRNA-Leu (CUN) 2 [Source:HGNC Symbol;Acc:HGNC:7491]	Mt_tRNA	38.6908	149.903	0.258105	-1.95397	9.93657e-16	3.55444e-13	down	yes
ENSG00000134899	ERCC5	ENST00000651002;ENST00000651281;ENST00000651055;ENST00000375954;ENST00000652613;ENST00000375958;ENST00000481099;ENST00000535557;ENST00000652225	GO:0000109(nucleotide-excision repair complex);GO:0000405(bubble DNA binding);GO:0000993(RNA polymerase II complex binding);GO:0003677(DNA binding);GO:0003690(double-stranded DNA binding);GO:0003697(single-stranded DNA binding);GO:0003824(catalytic activity);GO:0004518(nuclease activity);GO:0004519(endonuclease activity);GO:0004520(endodeoxyribonuclease activity);GO:0005515(protein binding);GO:00…	03420(Nucleotide excision repair);03420(Nucleotide excision repair)	K10846	NA	ERCC excision repair 5, endonuclease [Source:HGNC Symbol;Acc:HGNC:3437]	nonsense_mediated_decay;retained_intron;processed_transcript;protein_coding	1.5146	5.29225	0.286193	-1.80494	1.00022e-15	3.55444e-13	down	yes
ENSG00000120738	EGR1	ENST00000239938	GO:0000122(negative regulation of transcription by RNA polymerase II);GO:0000790(nuclear chromatin);GO:0000976(transcription regulatory region sequence-specific DNA binding);GO:0000977(RNA polymerase II regulatory region sequence-specific DNA binding);GO:0000981(DNA-binding transcription factor activity, RNA polymerase II-specific);GO:0001228(DNA-binding transcription activator activity, RNA poly…	04371(Apelin signaling pathway);04912(GnRH signaling pathway);04928(Parathyroid hormone synthesis, secretion and action);04933(AGE-RAGE signaling pathway in diabetic complications);05020(Prion diseases);05166(Human T-cell leukemia virus 1 infection)	NA	NA	early growth response 1 [Source:HGNC Symbol;Acc:HGNC:3238]	protein_coding	7.58669	25.682	0.295409	-1.75921	1.08923e-15	3.77858e-13	down	yes
ENSG00000274021	AC024909	ENST00000611513	NA	NA	NA	NA	novel transcript, antisense to DUSP6	lncRNA	1.05397	4.1393	0.254625	-1.97355	1.4125e-15	4.78607e-13	down	yes
ENSG00000147256	ARHGAP36	ENST00000276211;ENST00000370921;ENST00000412432;ENST00000639280	GO:0005096(GTPase activator activity);GO:0005829(cytosol);GO:0007165(signal transduction);GO:0043547(positive regulation of GTPase activity);GO:0051056(regulation of small GTPase mediated signal transduction);GO:0051056(regulation of small GTPase mediated signal transduction)	NA	K20648	NA	Rho GTPase activating protein 36 [Source:HGNC Symbol;Acc:HGNC:26388]	protein_coding	175.402	57.2157	3.06562	1.61618	1.99806e-15	6.61629e-13	up	yes
ENSG00000171867	PRNP	ENST00000379440;ENST00000430350;ENST00000457586	GO:0001540(amyloid-beta binding);GO:0001933(negative regulation of protein phosphorylation);GO:0002020(protease binding);GO:0005507(copper ion binding);GO:0005509(calcium ion binding);GO:0005515(protein binding);GO:0005521(lamin binding);GO:0005539(glycosaminoglycan binding);GO:0005634(nucleus);GO:0005737(cytoplasm);GO:0005783(endoplasmic reticulum);GO:0005794(Golgi apparatus);GO:0005829(cytosol)…	04216(Ferroptosis);05020(Prion diseases);05020(Prion diseases)	K05634	NA	prion protein [Source:HGNC Symbol;Acc:HGNC:9449]	protein_coding	0.55041	2.30562	0.238725	-2.06658	2.62475e-15	8.49836e-13	down	yes
ENSG00000198121	LPAR1	ENST00000374431;ENST00000541779;ENST00000441240;ENST00000358883	GO:0000187(activation of MAPK activity);GO:0001965(G-protein alpha-subunit binding);GO:0004930(G protein-coupled receptor activity);GO:0005515(protein binding);GO:0005543(phospholipid binding);GO:0005737(cytoplasm);GO:0005768(endosome);GO:0005886(plasma membrane);GO:0005887(integral component of plasma membrane);GO:0007165(signal transduction);GO:0007186(G protein-coupled receptor signaling pathw…	04015(Rap1 signaling pathway);04072(Phospholipase D signaling pathway);04080(Neuroactive ligand-receptor interaction);04151(PI3K-Akt signaling pathway);04540(Gap junction);04810(Regulation of actin cytoskeleton);05200(Pathways in cancer);05200(Pathways in cancer)	K04289	NA	lysophosphatidic acid receptor 1 [Source:HGNC Symbol;Acc:HGNC:3166]	protein_coding	2.35231	8.05485	0.292036	-1.77578	3.0723e-15	9.73119e-13	down	yes
ENSG00000075035	WSCD2	ENST00000547525;ENST00000546629;ENST00000547185;ENST00000552195;ENST00000550529	GO:0016020(membrane);GO:0016021(integral component of membrane);GO:0016021(integral component of membrane)	NA	NA	NA	WSC domain containing 2 [Source:HGNC Symbol;Acc:HGNC:29117]	protein_coding;retained_intron;processed_transcript	0.226497	0.94436	0.239842	-2.05984	3.40996e-15	1.05709e-12	down	yes
ENSG00000243989	ACY1	ENST00000636880;ENST00000476854;ENST00000465121;ENST00000635941;ENST00000476351;ENST00000636556;ENST00000638136;ENST00000491318;ENST00000637034;ENST00000637251;ENST00000638077;ENST00000636358;ENST00000637746;ENST00000637102;ENST00000636047;ENST00000638096;ENST00000404366;ENST00000490244;ENST00000464587;ENST00000637199;ENST00000468068;ENST00000496679	GO:0004046(aminoacylase activity);GO:0005515(protein binding);GO:0005737(cytoplasm);GO:0005829(cytosol);GO:0006508(proteolysis);GO:0006520(cellular amino acid metabolic process);GO:0006805(xenobiotic metabolic process);GO:0008237(metallopeptidase activity);GO:0016787(hydrolase activity);GO:0042802(identical protein binding);GO:0046872(metal ion binding);GO:0070062(extracellular exosome);GO:007006…	00220(Arginine biosynthesis);00220(Arginine biosynthesis)	NA	NA	aminoacylase 1 [Source:HGNC Symbol;Acc:HGNC:177]	nonsense_mediated_decay;protein_coding;retained_intron;processed_transcript	5.1821	1.62721	3.18466	1.67114	1.194e-14	3.6206e-12	up	yes
ENSG00000155052	CNTNAP5	ENST00000431078;ENST00000423939;ENST00000470921	GO:0007155(cell adhesion);GO:0016020(membrane);GO:0016021(integral component of membrane);GO:0016021(integral component of membrane)	NA	NA	NA	contactin associated protein family member 5 [Source:HGNC Symbol;Acc:HGNC:18748]	protein_coding;processed_transcript;retained_intron	0.316601	1.25849	0.251571	-1.99096	1.21764e-14	3.6206e-12	down	yes
ENSG00000258653	AC005520	ENST00000556551	GO:0006693(prostaglandin metabolic process);GO:0036132(13-prostaglandin reductase activity);GO:0047522(15-oxoprostaglandin 13-oxidase activity);GO:0055114(oxidation-reduction process)	NA	NA	NA	novel protein	nonsense_mediated_decay	1.94586	0.533373	3.64821	1.86719	1.28487e-14	3.74411e-12	up	yes
ENSG00000112038	OPRM1	ENST00000330432;ENST00000519613;ENST00000518759;ENST00000522555;ENST00000522236;ENST00000522382;ENST00000428397;ENST00000229768;ENST00000523520	GO:0001965(G-protein alpha-subunit binding);GO:0002438(acute inflammatory response to antigenic stimulus);GO:0004930(G protein-coupled receptor activity);GO:0004979(beta-endorphin receptor activity);GO:0004985(opioid receptor activity);GO:0005245(voltage-gated calcium channel activity);GO:0005515(protein binding);GO:0005737(cytoplasm);GO:0005768(endosome);GO:0005783(endoplasmic reticulum);GO:0005…	04080(Neuroactive ligand-receptor interaction);04915(Estrogen signaling pathway);05032(Morphine addiction);05032(Morphine addiction)	K04215	NA	opioid receptor mu 1 [Source:HGNC Symbol;Acc:HGNC:8156]	protein_coding;processed_transcript	0.362456	1.21914	0.297303	-1.74999	1.6438e-14	4.69611e-12	down	yes
ENSG00000112984	KIF20A	ENST00000394894;ENST00000502338;ENST00000503417;ENST00000511638	GO:0000166(nucleotide binding);GO:0000281(mitotic cytokinesis);GO:0001578(microtubule bundle formation);GO:0003774(motor activity);GO:0003777(microtubule motor activity);GO:0005515(protein binding);GO:0005524(ATP binding);GO:0005634(nucleus);GO:0005654(nucleoplasm);GO:0005737(cytoplasm);GO:0005794(Golgi apparatus);GO:0005819(spindle);GO:0005856(cytoskeleton);GO:0005871(kinesin complex);GO:0005874…	NA	K10402	NA	kinesin family member 20A [Source:HGNC Symbol;Acc:HGNC:9787]	protein_coding;nonsense_mediated_decay;retained_intron	33.8877	11.4449	2.96093	1.56605	1.85733e-14	5.20408e-12	up	yes
ENSG00000279208	CR381653	ENST00000624041	NA	NA	NA	NA	ankyrin repeat domain 18A (ANKRD18A) pseudogene	unprocessed_pseudogene	1.84767	7.59236	0.24336	-2.03884	1.96231e-14	5.3945e-12	down	yes
ENSG00000267629	AC138430	ENST00000586064	NA	NA	NA	NA	novel transcript, readthrough between TM6SF2 and HAPLN4	retained_intron	0.399967	1.50387	0.265959	-1.91073	2.65729e-14	7.16975e-12	down	yes
ENSG00000169783	LINGO1	ENST00000355300;ENST00000567605	GO:0005154(epidermal growth factor receptor binding);GO:0005515(protein binding);GO:0005615(extracellular space);GO:0005886(plasma membrane);GO:0016020(membrane);GO:0016021(integral component of membrane);GO:0031012(extracellular matrix);GO:0050771(negative regulation of axonogenesis);GO:0050771(negative regulation of axonogenesis)	NA	NA	NA	leucine rich repeat and Ig domain containing 1 [Source:HGNC Symbol;Acc:HGNC:21205]	protein_coding;processed_transcript	0.348649	1.34879	0.258491	-1.95182	3.93265e-14	1.04179e-11	down	yes
ENSG00000104722	NEFM	ENST00000221166;ENST00000437366;ENST00000433454	GO:0005198(structural molecule activity);GO:0005200(structural constituent of cytoskeleton);GO:0005515(protein binding);GO:0005737(cytoplasm);GO:0005856(cytoskeleton);GO:0005882(intermediate filament);GO:0005883(neurofilament);GO:0008017(microtubule binding);GO:0030424(axon);GO:0033693(neurofilament bundle assembly);GO:0042995(cell projection);GO:0045111(intermediate filament cytoskeleton);GO:009…	05014(Amyotrophic lateral sclerosis (ALS));05014(Amyotrophic lateral sclerosis (ALS))	K04573	NA	neurofilament medium [Source:HGNC Symbol;Acc:HGNC:7734]	protein_coding	2.9881	9.65702	0.309423	-1.69235	4.294e-14	1.11721e-11	down	yes
ENSG00000260230	FRRS1L	ENST00000561981;ENST00000645180;ENST00000642157	GO:0003674(molecular_function);GO:0005575(cellular_component);GO:0005886(plasma membrane);GO:0016020(membrane);GO:0016021(integral component of membrane);GO:0030054(cell junction);GO:0045202(synapse);GO:0099072(regulation of postsynaptic membrane neurotransmitter receptor levels);GO:1900449(regulation of glutamate receptor signaling pathway);GO:1900449(regulation of glutamate receptor signaling p…	NA	NA	NA	ferric chelate reductase 1 like [Source:HGNC Symbol;Acc:HGNC:1362]	protein_coding;retained_intron	0.370258	1.23317	0.300248	-1.73577	6.09434e-14	1.5578e-11	down	yes
ENSG00000159239	AC005041	ENST00000517883	NA	NA	NA	NA	novel protein	nonsense_mediated_decay	1.3761	0.413236	3.33005	1.73554	6.50154e-14	1.63323e-11	up	yes
ENSG00000149289	ZC3H12C	ENST00000528673;ENST00000453089;ENST00000278590	GO:0003674(molecular_function);GO:0003729(mRNA binding);GO:0004518(nuclease activity);GO:0004519(endonuclease activity);GO:0004521(endoribonuclease activity);GO:0005515(protein binding);GO:0005575(cellular_component);GO:0005634(nucleus);GO:0008150(biological_process);GO:0016787(hydrolase activity);GO:0036464(cytoplasmic ribonucleoprotein granule);GO:0046872(metal ion binding);GO:0090305(nucleic a…	NA	K18668	EC:3.1.-.-	zinc finger CCCH-type containing 12C [Source:HGNC Symbol;Acc:HGNC:29362]	protein_coding	1.61916	0.51777	3.12719	1.64486	7.08116e-14	1.74869e-11	up	yes
ENSG00000261115	TMEM178B	ENST00000565468;ENST00000563442	GO:0016020(membrane);GO:0016021(integral component of membrane);GO:0016021(integral component of membrane)	NA	NA	NA	transmembrane protein 178B [Source:HGNC Symbol;Acc:HGNC:44112]	protein_coding;retained_intron	0.286382	0.992087	0.288667	-1.79252	1.05861e-13	2.57065e-11	down	yes
ENSG00000078596	ITM2A	ENST00000373298;ENST00000434584;ENST00000482194;ENST00000461357	GO:0001540(amyloid-beta binding);GO:0002317(plasma cell differentiation);GO:0002377(immunoglobulin production);GO:0005515(protein binding);GO:0005794(Golgi apparatus);GO:0005886(plasma membrane);GO:0016020(membrane);GO:0016021(integral component of membrane);GO:0042985(negative regulation of amyloid precursor protein biosynthetic process);GO:0042985(negative regulation of amyloid precursor protei…	NA	K18241	NA	integral membrane protein 2A [Source:HGNC Symbol;Acc:HGNC:6173]	protein_coding;processed_transcript	0.678909	2.68493	0.252859	-1.98359	1.08161e-13	2.58345e-11	down	yes
ENSG00000116661	FBXO2	ENST00000354287;ENST00000466919;ENST00000471501;ENST00000475961	GO:0000209(protein polyubiquitination);GO:0001540(amyloid-beta binding);GO:0004842(ubiquitin-protein transferase activity);GO:0005515(protein binding);GO:0005737(cytoplasm);GO:0005783(endoplasmic reticulum);GO:0005829(cytosol);GO:0006464(cellular protein modification process);GO:0006508(proteolysis);GO:0006511(ubiquitin-dependent protein catabolic process);GO:0006516(glycoprotein catabolic proces…	04120(Ubiquitin mediated proteolysis);04141(Protein processing in endoplasmic reticulum);04141(Protein processing in endoplasmic reticulum)	K10099	NA	F-box protein 2 [Source:HGNC Symbol;Acc:HGNC:13581]	protein_coding;retained_intron;processed_transcript	1.88744	6.14133	0.307335	-1.70212	1.51213e-13	3.55351e-11	down	yes
ENSG00000288632	AC133555	ENST00000675579	NA	NA	NA	NA	novel transcript	lncRNA	0.539495	2.05578	0.262429	-1.93	1.64378e-13	3.80156e-11	down	yes
ENSG00000188848	BEND4	ENST00000504360;ENST00000502486	NA	NA	NA	NA	BEN domain containing 4 [Source:HGNC Symbol;Acc:HGNC:23815]	protein_coding	0.513875	1.69331	0.303474	-1.72036	1.89813e-13	4.32122e-11	down	yes
ENSG00000210164	MT-TG	ENST00000387429	NA	NA	NA	NA	mitochondrially encoded tRNA-Gly (GGN) [Source:HGNC Symbol;Acc:HGNC:7486]	Mt_tRNA	39.0521	135.919	0.287319	-1.79927	2.37823e-13	5.3309e-11	down	yes
ENSG00000214050	FBXO16	ENST00000346498;ENST00000518016;ENST00000518248;ENST00000521548;ENST00000522609;ENST00000380254;ENST00000519471;ENST00000520481	GO:0005515(protein binding);GO:0005515(protein binding)	NA	K10299	NA	F-box protein 16 [Source:HGNC Symbol;Acc:HGNC:13618]	protein_coding;retained_intron;nonsense_mediated_decay	2.04845	0.607406	3.37245	1.7538	2.67278e-13	5.90036e-11	up	yes
ENSG00000139973	SYT16	ENST00000568344;ENST00000636133;ENST00000636344;ENST00000554138	GO:0005515(protein binding);GO:0005543(phospholipid binding);GO:0006887(exocytosis);GO:0016020(membrane);GO:0016021(integral component of membrane);GO:0042802(identical protein binding);GO:0042802(identical protein binding)	NA	K19328	NA	synaptotagmin 16 [Source:HGNC Symbol;Acc:HGNC:23142]	protein_coding;processed_transcript	0.0875532	0.341841	0.256123	-1.96509	3.56824e-13	7.7596e-11	down	yes
ENSG00000177098	SCN4B	ENST00000324727;ENST00000532138;ENST00000415030;ENST00000531550;ENST00000529878	GO:0001518(voltage-gated sodium channel complex);GO:0005244(voltage-gated ion channel activity);GO:0005248(voltage-gated sodium channel activity);GO:0005272(sodium channel activity);GO:0005515(protein binding);GO:0005886(plasma membrane);GO:0006811(ion transport);GO:0006814(sodium ion transport);GO:0010765(positive regulation of sodium ion transport);GO:0014704(intercalated disc);GO:0016020(membr…	04261(Adrenergic signaling in cardiomyocytes);04261(Adrenergic signaling in cardiomyocytes)	K04848	NA	sodium voltage-gated channel beta subunit 4 [Source:HGNC Symbol;Acc:HGNC:10592]	protein_coding;retained_intron	0.159325	0.678285	0.234894	-2.08992	4.31897e-13	9.15231e-11	down	yes
ENSG00000162728	KCNJ9	ENST00000368088	GO:0005242(inward rectifier potassium channel activity);GO:0005244(voltage-gated ion channel activity);GO:0005515(protein binding);GO:0005886(plasma membrane);GO:0006811(ion transport);GO:0006813(potassium ion transport);GO:0015467(G-protein activated inward rectifier potassium channel activity);GO:0016020(membrane);GO:0016021(integral component of membrane);GO:0034765(regulation of ion transmemb…	04713(Circadian entrainment);04723(Retrograde endocannabinoid signaling);04726(Serotonergic synapse);04728(Dopaminergic synapse);04915(Estrogen signaling pathway);04921(Oxytocin signaling pathway);05032(Morphine addiction)	K05002	NA	potassium inwardly rectifying channel subfamily J member 9 [Source:HGNC Symbol;Acc:HGNC:6270]	protein_coding	0.335551	1.28359	0.261415	-1.93558	4.33431e-13	9.15231e-11	down	yes
ENSG00000135318	NT5E	ENST00000369651;ENST00000257770;ENST00000369646;ENST00000416334	GO:0000166(nucleotide binding);GO:0005515(protein binding);GO:0005654(nucleoplasm);GO:0005829(cytosol);GO:0005886(plasma membrane);GO:0006195(purine nucleotide catabolic process);GO:0006196(AMP catabolic process);GO:0006259(DNA metabolic process);GO:0007159(leukocyte cell-cell adhesion);GO:0008253(5'-nucleotidase activity);GO:0009166(nucleotide catabolic process);GO:0009986(cell surface);GO:00160…	00230(Purine metabolism);00240(Pyrimidine metabolism);00760(Nicotinate and nicotinamide metabolism);00760(Nicotinate and nicotinamide metabolism)	K19970	EC:3.1.3.5	5'-nucleotidase ecto [Source:HGNC Symbol;Acc:HGNC:8021]	protein_coding	5.55906	16.7021	0.332836	-1.58711	4.58398e-13	9.54123e-11	down	yes
ENSG00000164142	FAM160A1	ENST00000435205;ENST00000513086	NA	NA	NA	NA	family with sequence similarity 160 member A1 [Source:HGNC Symbol;Acc:HGNC:34237]	protein_coding	0.093903	0.373396	0.251483	-1.99146	7.89415e-13	1.61997e-10	down	yes
ENSG00000278044	AC023490	ENST00000621762	NA	NA	NA	NA	novel transcript	lncRNA	19.8429	6.0684	3.26988	1.70924	8.6624e-13	1.75293e-10	up	yes
ENSG00000109956	B3GAT1	ENST00000531778;ENST00000392580;ENST00000312527;ENST00000531510;ENST00000524765	GO:0000139(Golgi membrane);GO:0005515(protein binding);GO:0005576(extracellular region);GO:0005783(endoplasmic reticulum);GO:0005789(endoplasmic reticulum membrane);GO:0005794(Golgi apparatus);GO:0005975(carbohydrate metabolic process);GO:0006486(protein glycosylation);GO:0008499(UDP-galactose:beta-N-acetylglucosamine beta-1,3-galactosyltransferase activity);GO:0015018(galactosylgalactosylxylosyl…	00515(Mannose type O-glycan biosynthesis);00515(Mannose type O-glycan biosynthesis)	K00735	EC:2.4.1.135	beta-1,3-glucuronyltransferase 1 [Source:HGNC Symbol;Acc:HGNC:921]	retained_intron;protein_coding;processed_transcript	0.393754	1.2572	0.3132	-1.67485	9.61771e-13	1.91959e-10	down	yes
ENSG00000213626	LBH	ENST00000395323;ENST00000484150;ENST00000401506;ENST00000407930;ENST00000404397;ENST00000467242;ENST00000412933;ENST00000464412	GO:0005515(protein binding);GO:0005634(nucleus);GO:0005737(cytoplasm);GO:0006355(regulation of transcription, DNA-templated);GO:0007275(multicellular organism development);GO:0010468(regulation of gene expression);GO:0030879(mammary gland development);GO:0032991(protein-containing complex);GO:0033147(negative regulation of intracellular estrogen receptor signaling pathway);GO:0043408(regulation o…	NA	NA	NA	LBH regulator of WNT signaling pathway [Source:HGNC Symbol;Acc:HGNC:29532]	protein_coding;processed_transcript;nonsense_mediated_decay	1.91452	5.82972	0.328407	-1.60644	1.19618e-12	2.35517e-10	down	yes
ENSG00000116254	CHD5	ENST00000262450	GO:0000166(nucleotide binding);GO:0000792(heterochromatin);GO:0003677(DNA binding);GO:0003678(DNA helicase activity);GO:0004386(helicase activity);GO:0005524(ATP binding);GO:0005634(nucleus);GO:0005654(nucleoplasm);GO:0005829(cytosol);GO:0006325(chromatin organization);GO:0007283(spermatogenesis);GO:0007399(nervous system development);GO:0008285(negative regulation of cell population proliferatio…	NA	K14435	EC:3.6.4.12	chromodomain helicase DNA binding protein 5 [Source:HGNC Symbol;Acc:HGNC:16816]	protein_coding	0.244407	0.827881	0.29522	-1.76014	1.38319e-12	2.68708e-10	down	yes
ENSG00000166851	PLK1	ENST00000300093;ENST00000562272;ENST00000564794;ENST00000562407;ENST00000568568;ENST00000564947;ENST00000570220	GO:0000070(mitotic sister chromatid segregation);GO:0000086(G2/M transition of mitotic cell cycle);GO:0000122(negative regulation of transcription by RNA polymerase II);GO:0000132(establishment of mitotic spindle orientation);GO:0000166(nucleotide binding);GO:0000278(mitotic cell cycle);GO:0000281(mitotic cytokinesis);GO:0000287(magnesium ion binding);GO:0000775(chromosome, centromeric region);GO…	04068(FoxO signaling pathway);04110(Cell cycle);04114(Oocyte meiosis);04914(Progesterone-mediated oocyte maturation);04914(Progesterone-mediated oocyte maturation)	K06631	EC:2.7.11.21	polo like kinase 1 [Source:HGNC Symbol;Acc:HGNC:9077]	protein_coding;retained_intron;nonsense_mediated_decay	28.9883	10.7247	2.70294	1.43453	1.5628e-12	2.99604e-10	up	yes
ENSG00000156453	PCDH1	ENST00000287008;ENST00000394536	GO:0005509(calcium ion binding);GO:0005654(nucleoplasm);GO:0005730(nucleolus);GO:0005886(plasma membrane);GO:0005887(integral component of plasma membrane);GO:0005911(cell-cell junction);GO:0007155(cell adhesion);GO:0007156(homophilic cell adhesion via plasma membrane adhesion molecules);GO:0007267(cell-cell signaling);GO:0007399(nervous system development);GO:0016020(membrane);GO:0016021(integra…	NA	K16498	NA	protocadherin 1 [Source:HGNC Symbol;Acc:HGNC:8655]	protein_coding	0.273327	0.987039	0.276916	-1.85248	1.65699e-12	3.13537e-10	down	yes
ENSG00000137878	GCOM1	ENST00000649429;ENST00000569945	GO:0016591(RNA polymerase II, holoenzyme);GO:0016591(RNA polymerase II, holoenzyme)	NA	NA	NA	GRINL1A complex locus 1 [Source:HGNC Symbol;Acc:HGNC:26424]	protein_coding;retained_intron	0.166532	0.593928	0.280391	-1.83449	1.79433e-12	3.35172e-10	down	yes
ENSG00000139329	LUM	ENST00000266718	GO:0005201(extracellular matrix structural constituent);GO:0005515(protein binding);GO:0005518(collagen binding);GO:0005576(extracellular region);GO:0005583(fibrillar collagen trimer);GO:0005615(extracellular space);GO:0005796(Golgi lumen);GO:0007601(visual perception);GO:0014070(response to organic cyclic compound);GO:0018146(keratan sulfate biosynthetic process);GO:0030021(extracellular matrix …	05205(Proteoglycans in cancer)	K08122	NA	lumican [Source:HGNC Symbol;Acc:HGNC:6724]	protein_coding	5.89748	17.3505	0.339902	-1.55681	1.88969e-12	3.48516e-10	down	yes
ENSG00000283189	AC104452	ENST00000637088;ENST00000636461;ENST00000636204;ENST00000637442	GO:0004047(aminomethyltransferase activity);GO:0005515(protein binding);GO:0005654(nucleoplasm);GO:0005739(mitochondrion);GO:0006546(glycine catabolic process);GO:0008483(transaminase activity);GO:0016740(transferase activity);GO:0016740(transferase activity)	NA	NA	NA	novel protein	retained_intron;nonsense_mediated_decay	4.57972	1.65455	2.76796	1.46882	2.43776e-12	4.43978e-10	up	yes
ENSG00000172889	EGFL7	ENST00000371698;ENST00000492002	GO:0001525(angiogenesis);GO:0001568(blood vessel development);GO:0001570(vasculogenesis);GO:0001938(positive regulation of endothelial cell proliferation);GO:0005102(signaling receptor binding);GO:0005509(calcium ion binding);GO:0005515(protein binding);GO:0005576(extracellular region);GO:0005615(extracellular space);GO:0007155(cell adhesion);GO:0007275(multicellular organism development);GO:0009…	NA	NA	NA	EGF like domain multiple 7 [Source:HGNC Symbol;Acc:HGNC:20594]	protein_coding;processed_transcript	2.27493	6.95189	0.327238	-1.61159	2.9269e-12	5.2648e-10	down	yes
ENSG00000129195	PIMREG	ENST00000572447;ENST00000250056;ENST00000571373;ENST00000573385;ENST00000570337;ENST00000572595;ENST00000576056;ENST00000571572	GO:0005515(protein binding);GO:0005634(nucleus);GO:0005654(nucleoplasm);GO:0005730(nucleolus);GO:0007049(cell cycle);GO:0051301(cell division);GO:0051301(cell division)	NA	NA	NA	PICALM interacting mitotic regulator [Source:HGNC Symbol;Acc:HGNC:25483]	protein_coding;retained_intron	23.4083	8.73003	2.68135	1.42296	3.64644e-12	6.47909e-10	up	yes
ENSG00000005379	TSPOAP1	ENST00000343736;ENST00000268893;ENST00000581675;ENST00000578486;ENST00000583624;ENST00000578511;ENST00000582679;ENST00000581692;ENST00000580669;ENST00000585149	GO:0005515(protein binding);GO:0005737(cytoplasm);GO:0005739(mitochondrion);GO:0005829(cytosol);GO:0006700(C21-steroid hormone biosynthetic process);GO:0007269(neurotransmitter secretion);GO:0008150(biological_process);GO:0014047(glutamate secretion);GO:0030156(benzodiazepine receptor binding);GO:0044305(calyx of Held);GO:0098978(glutamatergic synapse);GO:0099509(regulation of presynaptic cytosol…	NA	K19922	NA	TSPO associated protein 1 [Source:HGNC Symbol;Acc:HGNC:16831]	protein_coding;retained_intron	0.299041	0.947871	0.315487	-1.66435	4.13252e-12	7.25432e-10	down	yes
ENSG00000130513	GDF15	ENST00000252809;ENST00000594925;ENST00000595973	GO:0000187(activation of MAPK activity);GO:0002023(reduction of food intake in response to dietary excess);GO:0005125(cytokine activity);GO:0005515(protein binding);GO:0005576(extracellular region);GO:0005615(extracellular space);GO:0005634(nucleus);GO:0005737(cytoplasm);GO:0005794(Golgi apparatus);GO:0007165(signal transduction);GO:0007179(transforming growth factor beta receptor signaling pathw…	04060(Cytokine-cytokine receptor interaction);04060(Cytokine-cytokine receptor interaction)	K05504	NA	growth differentiation factor 15 [Source:HGNC Symbol;Acc:HGNC:30142]	protein_coding;processed_transcript	8.49473	24.4829	0.346966	-1.52713	4.28592e-12	7.43402e-10	down	yes
ENSG00000260669	AL096870	ENST00000565988;ENST00000528804	NA	NA	NA	NA	novel transcript	retained_intron	0.859824	2.81125	0.305851	-1.7091	4.43586e-12	7.60359e-10	down	yes
ENSG00000271533	Z83843	ENST00000604070	NA	NA	NA	NA	novel transcript, sense intronic FTX	lncRNA	0.289421	1.10535	0.261836	-1.93326	5.22897e-12	8.85884e-10	down	yes
ENSG00000224858	RPL29P11	ENST00000494408	NA	NA	NA	NA	ribosomal protein L29 pseudogene 11 [Source:HGNC Symbol;Acc:HGNC:36905]	processed_pseudogene	9.0604	2.59122	3.49657	1.80594	5.85122e-12	9.79912e-10	up	yes
ENSG00000261067	AC109460	ENST00000569969	NA	NA	NA	NA	novel transcript	retained_intron	2.79794	0.986876	2.83515	1.50342	6.35016e-12	1.05138e-09	up	yes
ENSG00000163531	NFASC	ENST00000339876;ENST00000493914;ENST00000504149;ENST00000514644;ENST00000425360;ENST00000495396;ENST00000504476;ENST00000512826;ENST00000492085;ENST00000503221;ENST00000471392;ENST00000403080	GO:0002175(protein localization to paranode region of axon);GO:0005515(protein binding);GO:0005886(plasma membrane);GO:0005887(integral component of plasma membrane);GO:0005918(septate junction);GO:0005925(focal adhesion);GO:0007155(cell adhesion);GO:0007411(axon guidance);GO:0007422(peripheral nervous system development);GO:0016020(membrane);GO:0016021(integral component of membrane);GO:0019226(…	04514(Cell adhesion molecules (CAMs));04514(Cell adhesion molecules (CAMs))	K06757	NA	neurofascin [Source:HGNC Symbol;Acc:HGNC:29866]	protein_coding;processed_transcript;retained_intron;nonsense_mediated_decay	0.134659	0.430995	0.312439	-1.67836	7.67458e-12	1.25639e-09	down	yes
ENSG00000138641	HERC3	ENST00000402738;ENST00000504994;ENST00000431413;ENST00000264345;ENST00000407637	GO:0004842(ubiquitin-protein transferase activity);GO:0005737(cytoplasm);GO:0005829(cytosol);GO:0016567(protein ubiquitination);GO:0016740(transferase activity);GO:0031410(cytoplasmic vesicle);GO:0031410(cytoplasmic vesicle)	04120(Ubiquitin mediated proteolysis);04120(Ubiquitin mediated proteolysis)	K10614	EC:2.3.2.26	HECT and RLD domain containing E3 ubiquitin protein ligase 3 [Source:HGNC Symbol;Acc:HGNC:4876]	protein_coding;processed_transcript	0.369425	1.18838	0.310863	-1.68565	9.17396e-12	1.48516e-09	down	yes
ENSG00000170961	HAS2	ENST00000303924	GO:0001570(vasculogenesis);GO:0001822(kidney development);GO:0005515(protein binding);GO:0005737(cytoplasm);GO:0005887(integral component of plasma membrane);GO:0008284(positive regulation of cell population proliferation);GO:0010838(positive regulation of keratinocyte proliferation);GO:0014911(positive regulation of smooth muscle cell migration);GO:0016020(membrane);GO:0016021(integral component…	NA	K00752	EC:2.4.1.212	hyaluronan synthase 2 [Source:HGNC Symbol;Acc:HGNC:4819]	protein_coding	0.643999	2.04651	0.314682	-1.66803	9.85263e-12	1.5775e-09	down	yes
ENSG00000181072	CHRM2	ENST00000445907;ENST00000320658;ENST00000453373;ENST00000401861;ENST00000471195;ENST00000480591	GO:0004930(G protein-coupled receptor activity);GO:0004993(G protein-coupled serotonin receptor activity);GO:0005886(plasma membrane);GO:0005887(integral component of plasma membrane);GO:0006940(regulation of smooth muscle contraction);GO:0007165(signal transduction);GO:0007186(G protein-coupled receptor signaling pathway);GO:0007187(G protein-coupled receptor signaling pathway, coupled to cyclic…	04020(Calcium signaling pathway);04024(cAMP signaling pathway);04080(Neuroactive ligand-receptor interaction);04151(PI3K-Akt signaling pathway);04725(Cholinergic synapse);04810(Regulation of actin cytoskeleton);04810(Regulation of actin cytoskeleton)	NA	NA	cholinergic receptor muscarinic 2 [Source:HGNC Symbol;Acc:HGNC:1951]	protein_coding;processed_transcript	0.336625	1.06286	0.316717	-1.65873	1.06861e-11	1.69235e-09	down	yes
ENSG00000215612	HMX1	ENST00000400677;ENST00000506970	GO:0000122(negative regulation of transcription by RNA polymerase II);GO:0000790(nuclear chromatin);GO:0000977(RNA polymerase II regulatory region sequence-specific DNA binding);GO:0000981(DNA-binding transcription factor activity, RNA polymerase II-specific);GO:0001227(DNA-binding transcription repressor activity, RNA polymerase II-specific);GO:0003677(DNA binding);GO:0005634(nucleus);GO:0006355…	NA	K09349	NA	H6 family homeobox 1 [Source:HGNC Symbol;Acc:HGNC:5017]	protein_coding	0.672402	2.37584	0.283017	-1.82104	1.13154e-11	1.77275e-09	down	yes
ENSG00000253910	PCDHGB2	ENST00000522605;ENST00000622527	GO:0005509(calcium ion binding);GO:0005886(plasma membrane);GO:0005887(integral component of plasma membrane);GO:0007155(cell adhesion);GO:0007156(homophilic cell adhesion via plasma membrane adhesion molecules);GO:0016020(membrane);GO:0016021(integral component of membrane);GO:0016021(integral component of membrane)	NA	K16496	NA	protocadherin gamma subfamily B, 2 [Source:HGNC Symbol;Acc:HGNC:8709]	protein_coding	0.921185	0.271319	3.3952	1.7635	1.36965e-11	2.12297e-09	up	yes
ENSG00000285505	AC010616	ENST00000644613	GO:0000166(nucleotide binding);GO:0005524(ATP binding);GO:0006811(ion transport);GO:0006813(potassium ion transport);GO:0008556(potassium transmembrane transporter activity, phosphorylative mechanism);GO:0016020(membrane);GO:0016021(integral component of membrane);GO:0046872(metal ion binding);GO:0071805(potassium ion transmembrane transport)	NA	NA	NA	novel protein, ATP1A3-RABAC1 readthrough	nonsense_mediated_decay	0.289421	1.08271	0.267311	-1.90341	1.83731e-11	2.81786e-09	down	yes
ENSG00000112419	PHACTR2	ENST00000427704;ENST00000397980;ENST00000367582;ENST00000440869;ENST00000367584;ENST00000420771;ENST00000402863;ENST00000536245	GO:0002576(platelet degranulation);GO:0003779(actin binding);GO:0004864(protein phosphatase inhibitor activity);GO:0005515(protein binding);GO:0005886(plasma membrane);GO:0016020(membrane);GO:0030036(actin cytoskeleton organization);GO:0031092(platelet alpha granule membrane);GO:0032515(negative regulation of phosphoprotein phosphatase activity);GO:0032515(negative regulation of phosphoprotein ph…	NA	NA	NA	phosphatase and actin regulator 2 [Source:HGNC Symbol;Acc:HGNC:20956]	protein_coding;retained_intron	0.348227	1.04778	0.332346	-1.58924	2.52702e-11	3.83528e-09	down	yes
ENSG00000134532	SOX5	ENST00000451604;ENST00000659413;ENST00000446891;ENST00000538905;ENST00000541847;ENST00000646273;ENST00000429944;ENST00000537393	GO:0000790(nuclear chromatin);GO:0000976(transcription regulatory region sequence-specific DNA binding);GO:0000981(DNA-binding transcription factor activity, RNA polymerase II-specific);GO:0000987(cis-regulatory region sequence-specific DNA binding);GO:0001502(cartilage condensation);GO:0002062(chondrocyte differentiation);GO:0003677(DNA binding);GO:0003700(DNA-binding transcription factor activi…	NA	K09269	NA	SRY-box transcription factor 5 [Source:HGNC Symbol;Acc:HGNC:11201]	protein_coding;processed_transcript	0.097703	0.357429	0.273349	-1.87118	3.06998e-11	4.61129e-09	down	yes
ENSG00000288534	AP001931	ENST00000673781;ENST00000674116;ENST00000674060	NA	NA	NA	NA	TMX2-CTNND1 readthrough (NMD candidate)	nonsense_mediated_decay	0.825038	2.41599	0.341491	-1.55008	3.21721e-11	4.78314e-09	down	yes
ENSG00000182022	CHST15	ENST00000346248;ENST00000476765;ENST00000435907;ENST00000628426;ENST00000462406	GO:0000139(Golgi membrane);GO:0005515(protein binding);GO:0005794(Golgi apparatus);GO:0016020(membrane);GO:0016021(integral component of membrane);GO:0016740(transferase activity);GO:0019319(hexose biosynthetic process);GO:0030206(chondroitin sulfate biosynthetic process);GO:0050656(3'-phosphoadenosine 5'-phosphosulfate binding);GO:0050659(N-acetylgalactosamine 4-sulfate 6-O-sulfotransferase acti…	00532(Glycosaminoglycan biosynthesis - chondroitin sulfate / dermatan sulfate);00532(Glycosaminoglycan biosynthesis - chondroitin sulfate / dermatan sulfate)	K08106	EC:2.8.2.33	carbohydrate sulfotransferase 15 [Source:HGNC Symbol;Acc:HGNC:18137]	protein_coding;processed_transcript	0.184976	0.654577	0.282589	-1.82322	4.09263e-11	6.0232e-09	down	yes
Fig8b
RNA-SEQ ORF1+FABP5 VS ORF1 TOP100
gene_id	gene_name	transcript_id	GO	KEGG	KO_ENTRY	EC	Description	trans_type	FPKM.O1F	FPKM.Y5Y_O1	fc	log2(fc)	pval	qval	regulation	significant
ENSG00000234964	FABP5P7	ENST00000524732	NA	NA	NA	NA	fatty acid binding protein 5 pseudogene 7 [Source:HGNC Symbol;Acc:HGNC:31070]	processed_pseudogene	2090.88	5.58971	374.059	8.54712	1.69826e-190	2.37961e-186	up	yes
ENSG00000164687	FABP5	ENST00000297258;ENST00000396359;ENST00000481695;ENST00000486269	GO:0001972(retinoic acid binding);GO:0005324(long-chain fatty acid transporter activity);GO:0005504(fatty acid binding);GO:0005515(protein binding);GO:0005576(extracellular region);GO:0005615(extracellular space);GO:0005634(nucleus);GO:0005654(nucleoplasm);GO:0005737(cytoplasm);GO:0005829(cytosol);GO:0005886(plasma membrane);GO:0006006(glucose metabolic process);GO:0006629(lipid metabolic process…	03320(PPAR signaling pathway);03320(PPAR signaling pathway)	K08754	NA	fatty acid binding protein 5 [Source:HGNC Symbol;Acc:HGNC:3560]	protein_coding;retained_intron	3258.23	12.8152	254.247	7.99009	2.0108e-184	1.40877e-180	up	yes
ENSG00000108691	CCL2	ENST00000225831;ENST00000624362;ENST00000580907;ENST00000582017	GO:0000165(MAPK cascade);GO:0001525(angiogenesis);GO:0002548(monocyte chemotaxis);GO:0004672(protein kinase activity);GO:0005102(signaling receptor binding);GO:0005125(cytokine activity);GO:0005515(protein binding);GO:0005576(extracellular region);GO:0005615(extracellular space);GO:0006468(protein phosphorylation);GO:0006935(chemotaxis);GO:0006954(inflammatory response);GO:0006955(immune response…	04060(Cytokine-cytokine receptor interaction);04062(Chemokine signaling pathway);04621(NOD-like receptor signaling pathway);04657(IL-17 signaling pathway);04668(TNF signaling pathway);04933(AGE-RAGE signaling pathway in diabetic complications);05142(Chagas disease (American trypanosomiasis));05144(Malaria);05163(Human cytomegalovirus infection);05164(Influenza A);05168(Herpes simplex virus 1 infe…	K14624	NA	C-C motif chemokine ligand 2 [Source:HGNC Symbol;Acc:HGNC:10618]	protein_coding;TEC;retained_intron	284.094	1.05446	269.42	8.07372	2.9773e-175	1.3906e-171	up	yes
ENSG00000185559	DLK1	ENST00000341267;ENST00000331224;ENST00000556051;ENST00000555747;ENST00000392848	GO:0003674(molecular_function);GO:0005509(calcium ion binding);GO:0005615(extracellular space);GO:0005737(cytoplasm);GO:0016020(membrane);GO:0016021(integral component of membrane);GO:0030154(cell differentiation);GO:0045746(negative regulation of Notch signaling pathway);GO:0045746(negative regulation of Notch signaling pathway)	NA	NA	NA	delta like non-canonical Notch ligand 1 [Source:HGNC Symbol;Acc:HGNC:2907]	protein_coding;retained_intron	0.169195	43.8149	0.00386158	-8.01659	5.54937e-159	1.94394e-155	down	yes
ENSG00000163661	PTX3	ENST00000295927	GO:0001550(ovarian cumulus expansion);GO:0001849(complement component C1q complex binding);GO:0001872((1->3)-beta-D-glucan binding);GO:0001878(response to yeast);GO:0005515(protein binding);GO:0005576(extracellular region);GO:0005615(extracellular space);GO:0006954(inflammatory response);GO:0008228(opsonization);GO:0030198(extracellular matrix organization);GO:0031012(extracellular matrix);GO:003…	NA	NA	NA	pentraxin 3 [Source:HGNC Symbol;Acc:HGNC:9692]	protein_coding	115.335	0.585902	196.85	7.62095	1.4398e-154	4.0349e-151	up	yes
ENSG00000100604	CHGA	ENST00000216492;ENST00000334654;ENST00000556076;ENST00000553866;ENST00000556098;ENST00000556876	GO:0002026(regulation of the force of heart contraction);GO:0002551(mast cell chemotaxis);GO:0005576(extracellular region);GO:0005615(extracellular space);GO:0006996(organelle organization);GO:0008217(regulation of blood pressure);GO:0019730(antimicrobial humoral response);GO:0030133(transport vesicle);GO:0030141(secretory granule);GO:0031410(cytoplasmic vesicle);GO:0031640(killing of cells of ot…	NA	NA	NA	chromogranin A [Source:HGNC Symbol;Acc:HGNC:1929]	protein_coding;nonsense_mediated_decay;processed_transcript;retained_intron	6.87563	902.929	0.00761481	-7.03698	3.62073e-152	8.4556e-149	down	yes
ENSG00000254656	RTL1	ENST00000649591;ENST00000534062	GO:0007275(multicellular organism development);GO:0016020(membrane);GO:0016021(integral component of membrane);GO:0016021(integral component of membrane)	NA	NA	NA	retrotransposon Gag like 1 [Source:HGNC Symbol;Acc:HGNC:14665]	protein_coding	3.64907	378.721	0.00963526	-6.69746	4.44722e-142	8.90206e-139	down	yes
ENSG00000123454	DBH	ENST00000393056;ENST00000263611	GO:0001816(cytokine production);GO:0001974(blood vessel remodeling);GO:0001975(response to amphetamine);GO:0002443(leukocyte mediated immunity);GO:0003824(catalytic activity);GO:0004497(monooxygenase activity);GO:0004500(dopamine beta-monooxygenase activity);GO:0005507(copper ion binding);GO:0005515(protein binding);GO:0005576(extracellular region);GO:0005615(extracellular space);GO:0005737(cytop…	00350(Tyrosine metabolism);00350(Tyrosine metabolism)	K00503	EC:1.14.17.1	dopamine beta-hydroxylase [Source:HGNC Symbol;Acc:HGNC:2689]	protein_coding	10.392	1049.6	0.00990089	-6.65823	5.27689e-141	9.24247e-138	down	yes
ENSG00000143196	DPT	ENST00000367817	GO:0005201(extracellular matrix structural constituent);GO:0005515(protein binding);GO:0005576(extracellular region);GO:0005615(extracellular space);GO:0007155(cell adhesion);GO:0008285(negative regulation of cell population proliferation);GO:0030199(collagen fibril organization);GO:0062023(collagen-containing extracellular matrix)	NA	NA	NA	dermatopontin [Source:HGNC Symbol;Acc:HGNC:3011]	protein_coding	0.571608	76.911	0.00743207	-7.07202	5.47826e-133	8.52903e-130	down	yes
ENSG00000106366	SERPINE1	ENST00000223095	GO:0001300(chronological cell aging);GO:0001525(angiogenesis);GO:0002020(protease binding);GO:0002576(platelet degranulation);GO:0004867(serine-type endopeptidase inhibitor activity);GO:0005102(signaling receptor binding);GO:0005515(protein binding);GO:0005576(extracellular region);GO:0005615(extracellular space);GO:0005886(plasma membrane);GO:0007623(circadian rhythm);GO:0010466(negative regulat…	04066(HIF-1 signaling pathway);04115(p53 signaling pathway);04218(Cellular senescence);04371(Apelin signaling pathway);04390(Hippo signaling pathway);04610(Complement and coagulation cascades);04933(AGE-RAGE signaling pathway in diabetic complications);05142(Chagas disease (American trypanosomiasis))	K03982	NA	serpin family E member 1 [Source:HGNC Symbol;Acc:HGNC:8583]	protein_coding	59.691	0.599844	99.511	6.63678	3.83278e-132	5.37049e-129	up	yes
ENSG00000196549	MME	ENST00000462745;ENST00000675418;ENST00000382989;ENST00000491597;ENST00000497890;ENST00000492661;ENST00000493888;ENST00000495577;ENST00000360490;ENST00000460393;ENST00000615825	GO:0001786(phosphatidylserine binding);GO:0001822(kidney development);GO:0001890(placenta development);GO:0002003(angiotensin maturation);GO:0004175(endopeptidase activity);GO:0004222(metalloendopeptidase activity);GO:0005515(protein binding);GO:0005737(cytoplasm);GO:0005769(early endosome);GO:0005802(trans-Golgi network);GO:0005886(plasma membrane);GO:0005887(integral component of plasma membran…	04614(Renin-angiotensin system);04640(Hematopoietic cell lineage);04974(Protein digestion and absorption);05010(Alzheimer disease);05010(Alzheimer disease)	K01389	EC:3.4.24.11	membrane metalloendopeptidase [Source:HGNC Symbol;Acc:HGNC:7154]	protein_coding;retained_intron	8.90427	0.0899869	98.9507	6.62864	1.45144e-121	1.84887e-118	up	yes
ENSG00000101144	BMP7	ENST00000395863;ENST00000463939;ENST00000530870;ENST00000476877;ENST00000450594;ENST00000460817;ENST00000395864	GO:0001501(skeletal system development);GO:0001503(ossification);GO:0001654(eye development);GO:0001656(metanephros development);GO:0001657(ureteric bud development);GO:0001707(mesoderm formation);GO:0001822(kidney development);GO:0001823(mesonephros development);GO:0001837(epithelial to mesenchymal transition);GO:0003272(endocardial cushion formation);GO:0003344(pericardium morphogenesis);GO:000…	04060(Cytokine-cytokine receptor interaction);04350(TGF-beta signaling pathway);04360(Axon guidance);04390(Hippo signaling pathway);04390(Hippo signaling pathway)	NA	NA	bone morphogenetic protein 7 [Source:HGNC Symbol;Acc:HGNC:1074]	protein_coding;processed_transcript;retained_intron	0.172248	17.987	0.00957623	-6.70633	5.75165e-121	6.71601e-118	down	yes
ENSG00000091490	SEL1L3	ENST00000399878;ENST00000513364;ENST00000513416;ENST00000512286;ENST00000514321;ENST00000509290;ENST00000510448	GO:0005515(protein binding);GO:0005654(nucleoplasm);GO:0016020(membrane);GO:0016021(integral component of membrane);GO:0016021(integral component of membrane)	NA	NA	NA	SEL1L family member 3 [Source:HGNC Symbol;Acc:HGNC:29108]	protein_coding;processed_transcript;retained_intron	14.0329	0.16236	86.4308	6.43347	2.45022e-120	2.64096e-117	up	yes
ENSG00000169908	TM4SF1	ENST00000305366;ENST00000472441;ENST00000493348;ENST00000493298	GO:0001825(blastocyst formation);GO:0003674(molecular_function);GO:0005515(protein binding);GO:0005887(integral component of plasma membrane);GO:0008150(biological_process);GO:0016020(membrane);GO:0016021(integral component of membrane);GO:0016021(integral component of membrane)	NA	NA	NA	transmembrane 4 L six family member 1 [Source:HGNC Symbol;Acc:HGNC:11853]	protein_coding;nonsense_mediated_decay	23.3826	0.245217	95.355	6.57524	7.90034e-120	7.57123e-117	up	yes
ENSG00000128606	LRRC17	ENST00000339431;ENST00000498487;ENST00000455453;ENST00000249377;ENST00000485478	GO:0001503(ossification);GO:0005515(protein binding);GO:0005576(extracellular region);GO:0005615(extracellular space);GO:0031012(extracellular matrix);GO:0045671(negative regulation of osteoclast differentiation);GO:0048539(bone marrow development);GO:0048539(bone marrow development)	NA	NA	NA	leucine rich repeat containing 17 [Source:HGNC Symbol;Acc:HGNC:16895]	protein_coding;processed_transcript	49.6738	0.666424	74.5379	6.2199	8.10508e-120	7.57123e-117	up	yes
ENSG00000130600	H19	ENST00000412788;ENST00000439725;ENST00000414790;ENST00000442037;ENST00000417089;ENST00000436715;ENST00000431095;ENST00000411861;ENST00000447298	NA	NA	NA	NA	H19 imprinted maternally expressed transcript [Source:HGNC Symbol;Acc:HGNC:4713]	lncRNA;retained_intron	36.8414	2151.87	0.0171206	-5.86812	6.34591e-118	5.35932e-115	down	yes
ENSG00000139352	ASCL1	ENST00000266744	GO:0000122(negative regulation of transcription by RNA polymerase II);GO:0000790(nuclear chromatin);GO:0000977(RNA polymerase II regulatory region sequence-specific DNA binding);GO:0000978(RNA polymerase II cis-regulatory region sequence-specific DNA binding);GO:0000981(DNA-binding transcription factor activity, RNA polymerase II-specific);GO:0001227(DNA-binding transcription repressor activity, …	NA	NA	NA	achaete-scute family bHLH transcription factor 1 [Source:HGNC Symbol;Acc:HGNC:738]	protein_coding	0.520956	44.4716	0.0117143	-6.41558	6.50218e-118	5.35932e-115	down	yes
ENSG00000136048	DRAM1	ENST00000258534;ENST00000549365;ENST00000546729;ENST00000549066;ENST00000614926;ENST00000551403	GO:0005515(protein binding);GO:0005737(cytoplasm);GO:0005764(lysosome);GO:0005765(lysosomal membrane);GO:0006914(autophagy);GO:0006915(apoptotic process);GO:0010506(regulation of autophagy);GO:0016020(membrane);GO:0016021(integral component of membrane);GO:0016021(integral component of membrane)	NA	K21955	NA	DNA damage regulated autophagy modulator 1 [Source:HGNC Symbol;Acc:HGNC:25645]	protein_coding;nonsense_mediated_decay;retained_intron	25.3717	0.329315	77.0437	6.26761	8.35955e-117	6.50745e-114	up	yes
ENSG00000026508	CD44	ENST00000263398;ENST00000525211;ENST00000531110;ENST00000527326;ENST00000442151;ENST00000525688;ENST00000434472;ENST00000415148;ENST00000531141;ENST00000534296;ENST00000532339;ENST00000525241;ENST00000428726;ENST00000528922;ENST00000531118;ENST00000526025	GO:0004888(transmembrane signaling receptor activity);GO:0004896(cytokine receptor activity);GO:0005515(protein binding);GO:0005518(collagen binding);GO:0005540(hyaluronic acid binding);GO:0005794(Golgi apparatus);GO:0005829(cytosol);GO:0005886(plasma membrane);GO:0005887(integral component of plasma membrane);GO:0005902(microvillus);GO:0005925(focal adhesion);GO:0006954(inflammatory response);GO…	04512(ECM-receptor interaction);04640(Hematopoietic cell lineage);05131(Shigellosis);05169(Epstein-Barr virus infection);05205(Proteoglycans in cancer);05206(MicroRNAs in cancer);05206(MicroRNAs in cancer)	NA	NA	CD44 molecule (Indian blood group) [Source:HGNC Symbol;Acc:HGNC:1681]	protein_coding;retained_intron;processed_transcript	23.9635	0.410304	58.4043	5.868	1.45355e-115	1.07195e-112	up	yes
ENSG00000170961	HAS2	ENST00000303924	GO:0001570(vasculogenesis);GO:0001822(kidney development);GO:0005515(protein binding);GO:0005737(cytoplasm);GO:0005887(integral component of plasma membrane);GO:0008284(positive regulation of cell population proliferation);GO:0010838(positive regulation of keratinocyte proliferation);GO:0014911(positive regulation of smooth muscle cell migration);GO:0016020(membrane);GO:0016021(integral component…	NA	K00752	EC:2.4.1.212	hyaluronan synthase 2 [Source:HGNC Symbol;Acc:HGNC:4819]	protein_coding	39.8433	0.643999	61.8686	5.95114	1.71037e-115	1.19829e-112	up	yes
ENSG00000182752	PAPPA	ENST00000328252;ENST00000483254	GO:0004175(endopeptidase activity);GO:0004222(metalloendopeptidase activity);GO:0005576(extracellular region);GO:0005615(extracellular space);GO:0006508(proteolysis);GO:0007565(female pregnancy);GO:0008233(peptidase activity);GO:0008237(metallopeptidase activity);GO:0008270(zinc ion binding);GO:0016787(hydrolase activity);GO:0032354(response to follicle-stimulating hormone);GO:0044267(cellular pr…	NA	K07762	EC:3.4.24.79	pappalysin 1 [Source:HGNC Symbol;Acc:HGNC:8602]	protein_coding;processed_transcript	33.4659	0.629123	53.1946	5.73321	2.79298e-114	1.86358e-111	up	yes
ENSG00000099250	NRP1	ENST00000374867;ENST00000265371;ENST00000374821;ENST00000374875;ENST00000395995;ENST00000374822;ENST00000432372;ENST00000418675;ENST00000374816;ENST00000431894;ENST00000374823	GO:0001525(angiogenesis);GO:0001569(branching involved in blood vessel morphogenesis);GO:0001764(neuron migration);GO:0001938(positive regulation of endothelial cell proliferation);GO:0002040(sprouting angiogenesis);GO:0002042(cell migration involved in sprouting angiogenesis);GO:0002116(semaphorin receptor complex);GO:0003148(outflow tract septum morphogenesis);GO:0005021(vascular endothelial gr…	04360(Axon guidance);05166(Human T-cell leukemia virus 1 infection);05166(Human T-cell leukemia virus 1 infection)	K06724	NA	neuropilin 1 [Source:HGNC Symbol;Acc:HGNC:8004]	protein_coding	23.1628	0.492998	46.9835	5.55408	4.64358e-108	2.95754e-105	up	yes
ENSG00000089199	CHGB	ENST00000378961;ENST00000455042;ENST00000488832	GO:0005179(hormone activity);GO:0005515(protein binding);GO:0005576(extracellular region);GO:0005615(extracellular space);GO:0005788(endoplasmic reticulum lumen);GO:0007165(signal transduction);GO:0030141(secretory granule);GO:0043687(post-translational protein modification);GO:0044267(cellular protein metabolic process);GO:0044267(cellular protein metabolic process)	NA	NA	NA	chromogranin B [Source:HGNC Symbol;Acc:HGNC:1930]	protein_coding;processed_transcript	10.8988	450.901	0.0241711	-5.37057	1.73152e-103	1.05487e-100	down	yes
ENSG00000197859	ADAMTSL2	ENST00000393061;ENST00000651351;ENST00000393060	GO:0004222(metalloendopeptidase activity);GO:0005515(protein binding);GO:0005576(extracellular region);GO:0006508(proteolysis);GO:0008233(peptidase activity);GO:0030198(extracellular matrix organization);GO:0030512(negative regulation of transforming growth factor beta receptor signaling pathway);GO:0031012(extracellular matrix);GO:0050436(microfibril binding);GO:0060481(lobar bronchus epithelium…	NA	NA	NA	ADAMTS like 2 [Source:HGNC Symbol;Acc:HGNC:14631]	protein_coding	0.406171	21.7118	0.0187074	-5.74025	7.82576e-103	4.56894e-100	down	yes
ENSG00000111341	MGP	ENST00000539261;ENST00000228938;ENST00000545199;ENST00000507170	GO:0001502(cartilage condensation);GO:0001503(ossification);GO:0005201(extracellular matrix structural constituent);GO:0005509(calcium ion binding);GO:0005515(protein binding);GO:0005576(extracellular region);GO:0007275(multicellular organism development);GO:0008147(structural constituent of bone);GO:0030154(cell differentiation);GO:0030500(regulation of bone mineralization);GO:0031012(extracellu…	NA	K19481	NA	matrix Gla protein [Source:HGNC Symbol;Acc:HGNC:7060]	protein_coding;retained_intron	288.4	7.75058	37.2101	5.21762	1.34033e-102	7.5123e-100	up	yes
ENSG00000007402	CACNA2D2	ENST00000424201;ENST00000479441;ENST00000429770;ENST00000423994;ENST00000487413;ENST00000266039;ENST00000483620	GO:0005244(voltage-gated ion channel activity);GO:0005245(voltage-gated calcium channel activity);GO:0005262(calcium channel activity);GO:0005886(plasma membrane);GO:0005891(voltage-gated calcium channel complex);GO:0006811(ion transport);GO:0006816(calcium ion transport);GO:0007528(neuromuscular junction development);GO:0016020(membrane);GO:0016021(integral component of membrane);GO:0034765(regu…	04010(MAPK signaling pathway);04260(Cardiac muscle contraction);04261(Adrenergic signaling in cardiomyocytes);04921(Oxytocin signaling pathway);05410(Hypertrophic cardiomyopathy (HCM));05412(Arrhythmogenic right ventricular cardiomyopathy (ARVC));05414(Dilated cardiomyopathy (DCM));05414(Dilated cardiomyopathy (DCM))	K04859	NA	calcium voltage-gated channel auxiliary subunit alpha2delta 2 [Source:HGNC Symbol;Acc:HGNC:1400]	protein_coding;processed_transcript;retained_intron	4.0359	162.991	0.0247615	-5.33576	2.45127e-102	1.32105e-99	down	yes
ENSG00000149295	DRD2	ENST00000362072;ENST00000535984;ENST00000538967;ENST00000540600;ENST00000542616;ENST00000544518;ENST00000543292;ENST00000539420;ENST00000542968;ENST00000346454	GO:0000139(Golgi membrane);GO:0001591(dopamine neurotransmitter receptor activity, coupled via Gi/Go);GO:0001659(temperature homeostasis);GO:0001666(response to hypoxia);GO:0001669(acrosomal vesicle);GO:0001933(negative regulation of protein phosphorylation);GO:0001963(synaptic transmission, dopaminergic);GO:0001964(startle response);GO:0001975(response to amphetamine);GO:0001976(nervous system p…	04015(Rap1 signaling pathway);04024(cAMP signaling pathway);04080(Neuroactive ligand-receptor interaction);04540(Gap junction);04728(Dopaminergic synapse);05012(Parkinson disease);05030(Cocaine addiction);05034(Alcoholism);05034(Alcoholism)	K04145	NA	dopamine receptor D2 [Source:HGNC Symbol;Acc:HGNC:3023]	protein_coding;processed_transcript;retained_intron	0.215802	14.4134	0.0149723	-6.06156	3.13535e-102	1.62713e-99	down	yes
ENSG00000185352	HS6ST3	ENST00000376705;ENST00000620595	GO:0008146(sulfotransferase activity);GO:0015015(heparan sulfate proteoglycan biosynthetic process, enzymatic modification);GO:0016020(membrane);GO:0016021(integral component of membrane);GO:0016740(transferase activity);GO:0017095(heparan sulfate 6-O-sulfotransferase activity);GO:0017095(heparan sulfate 6-O-sulfotransferase activity)	00534(Glycosaminoglycan biosynthesis - heparan sulfate / heparin);00534(Glycosaminoglycan biosynthesis - heparan sulfate / heparin)	K08103	EC:2.8.2.-	heparan sulfate 6-O-sulfotransferase 3 [Source:HGNC Symbol;Acc:HGNC:19134]	protein_coding	9.31541	0.182214	51.1235	5.67591	3.71559e-101	1.85939e-98	up	yes
ENSG00000285304	Z83844	ENST00000451997	GO:0005515(protein binding);GO:0005737(cytoplasm);GO:0007165(signal transduction)	NA	NA	NA	novel protein	protein_coding	0.352266	19.899	0.0177027	-5.81988	9.53692e-99	4.60798e-96	down	yes
ENSG00000188643	S100A16	ENST00000368706;ENST00000368704;ENST00000368703;ENST00000474991;ENST00000368705	GO:0003723(RNA binding);GO:0005509(calcium ion binding);GO:0005515(protein binding);GO:0005615(extracellular space);GO:0005634(nucleus);GO:0005730(nucleolus);GO:0005737(cytoplasm);GO:0005829(cytosol);GO:0005886(plasma membrane);GO:0042802(identical protein binding);GO:0042803(protein homodimerization activity);GO:0046872(metal ion binding);GO:0051592(response to calcium ion);GO:0070062(extracellu…	NA	NA	NA	S100 calcium binding protein A16 [Source:HGNC Symbol;Acc:HGNC:20441]	protein_coding;processed_transcript	48.5207	1.09484	44.3177	5.46981	2.57819e-98	1.20419e-95	up	yes
ENSG00000129226	CD68	ENST00000250092;ENST00000584180;ENST00000380498	GO:0002437(inflammatory response to antigenic stimulus);GO:0002605(negative regulation of dendritic cell antigen processing and presentation);GO:0005515(protein binding);GO:0005764(lysosome);GO:0005765(lysosomal membrane);GO:0005768(endosome);GO:0005886(plasma membrane);GO:0007568(aging);GO:0010008(endosome membrane);GO:0016020(membrane);GO:0016021(integral component of membrane);GO:0031669(cellu…	04142(Lysosome);04142(Lysosome)	NA	NA	CD68 molecule [Source:HGNC Symbol;Acc:HGNC:1693]	protein_coding	26.0662	0.521877	49.947	5.64233	1.54045e-97	6.96284e-95	up	yes
ENSG00000196990	FAM163B	ENST00000673969;ENST00000496132;ENST00000356873	GO:0005515(protein binding);GO:0016020(membrane);GO:0016021(integral component of membrane);GO:0016021(integral component of membrane)	NA	NA	NA	family with sequence similarity 163 member B [Source:HGNC Symbol;Acc:HGNC:33277]	protein_coding	0.575651	27.473	0.0209534	-5.57667	4.00275e-97	1.7527e-94	down	yes
ENSG00000130513	GDF15	ENST00000252809;ENST00000594925;ENST00000595973	GO:0000187(activation of MAPK activity);GO:0002023(reduction of food intake in response to dietary excess);GO:0005125(cytokine activity);GO:0005515(protein binding);GO:0005576(extracellular region);GO:0005615(extracellular space);GO:0005634(nucleus);GO:0005737(cytoplasm);GO:0005794(Golgi apparatus);GO:0007165(signal transduction);GO:0007179(transforming growth factor beta receptor signaling pathw…	04060(Cytokine-cytokine receptor interaction);04060(Cytokine-cytokine receptor interaction)	K05504	NA	growth differentiation factor 15 [Source:HGNC Symbol;Acc:HGNC:30142]	protein_coding;processed_transcript	261.494	8.49473	30.7831	4.94407	9.86399e-95	4.18831e-92	up	yes
ENSG00000183853	KIRREL1	ENST00000359209;ENST00000368172;ENST00000368173;ENST00000360089	GO:0001933(negative regulation of protein phosphorylation);GO:0005515(protein binding);GO:0005886(plasma membrane);GO:0005911(cell-cell junction);GO:0007588(excretion);GO:0016020(membrane);GO:0016021(integral component of membrane);GO:0017022(myosin binding);GO:0030838(positive regulation of actin filament polymerization);GO:0031253(cell projection membrane);GO:0043198(dendritic shaft);GO:0045121…	NA	NA	NA	kirre like nephrin family adhesion molecule 1 [Source:HGNC Symbol;Acc:HGNC:15734]	protein_coding	5.37166	0.108587	49.4687	5.62844	6.95427e-93	2.86598e-90	up	yes
ENSG00000128510	CPA4	ENST00000222482;ENST00000497388;ENST00000490117;ENST00000474254;ENST00000488025;ENST00000486598	GO:0004180(carboxypeptidase activity);GO:0004181(metallocarboxypeptidase activity);GO:0005575(cellular_component);GO:0005576(extracellular region);GO:0005615(extracellular space);GO:0006508(proteolysis);GO:0008233(peptidase activity);GO:0008237(metallopeptidase activity);GO:0008270(zinc ion binding);GO:0016573(histone acetylation);GO:0016787(hydrolase activity);GO:0046872(metal ion binding);GO:00…	NA	K08637	EC:3.4.17.-	carboxypeptidase A4 [Source:HGNC Symbol;Acc:HGNC:15740]	protein_coding;retained_intron	12.8634	0.314912	40.8475	5.35218	4.15572e-90	1.66371e-87	up	yes
ENSG00000150687	PRSS23	ENST00000280258;ENST00000533902;ENST00000532234;ENST00000527521;ENST00000532572;ENST00000531475	GO:0004252(serine-type endopeptidase activity);GO:0005515(protein binding);GO:0005576(extracellular region);GO:0005634(nucleus);GO:0005788(endoplasmic reticulum lumen);GO:0006508(proteolysis);GO:0008233(peptidase activity);GO:0008236(serine-type peptidase activity);GO:0016787(hydrolase activity);GO:0043687(post-translational protein modification);GO:0044267(cellular protein metabolic process);GO:…	NA	K09627	EC:3.4.21.-	serine protease 23 [Source:HGNC Symbol;Acc:HGNC:14370]	protein_coding;nonsense_mediated_decay;retained_intron;processed_transcript	11.1523	0.356087	31.319	4.96897	5.99292e-90	2.33258e-87	up	yes
ENSG00000074410	CA12	ENST00000178638;ENST00000422263;ENST00000344366;ENST00000558287	GO:0004089(carbonate dehydratase activity);GO:0005886(plasma membrane);GO:0006730(one-carbon metabolic process);GO:0008270(zinc ion binding);GO:0015701(bicarbonate transport);GO:0016020(membrane);GO:0016021(integral component of membrane);GO:0016829(lyase activity);GO:0016836(hydro-lyase activity);GO:0046872(metal ion binding);GO:0055064(chloride ion homeostasis);GO:0055064(chloride ion homeostas…	00910(Nitrogen metabolism);00910(Nitrogen metabolism)	NA	NA	carbonic anhydrase 12 [Source:HGNC Symbol;Acc:HGNC:1371]	protein_coding;retained_intron	6.57926	0.15985	41.159	5.36314	1.01502e-89	3.84391e-87	up	yes
ENSG00000145147	SLIT2	ENST00000504154;ENST00000509099;ENST00000509941;ENST00000508541;ENST00000508824;ENST00000503823	GO:0001657(ureteric bud development);GO:0001933(negative regulation of protein phosphorylation);GO:0002042(cell migration involved in sprouting angiogenesis);GO:0002689(negative regulation of leukocyte chemotaxis);GO:0003180(aortic valve morphogenesis);GO:0003184(pulmonary valve morphogenesis);GO:0005095(GTPase inhibitor activity);GO:0005509(calcium ion binding);GO:0005515(protein binding);GO:000…	04360(Axon guidance);04360(Axon guidance)	K06839	NA	slit guidance ligand 2 [Source:HGNC Symbol;Acc:HGNC:11086]	protein_coding;retained_intron	5.80536	0.16586	35.0015	5.12934	1.95313e-88	7.2019e-86	up	yes
ENSG00000184371	CSF1	ENST00000329608;ENST00000526001;ENST00000357302;ENST00000420111;ENST00000369802;ENST00000488198	GO:0001954(positive regulation of cell-matrix adhesion);GO:0002158(osteoclast proliferation);GO:0002376(immune system process);GO:0002931(response to ischemia);GO:0003006(developmental process involved in reproduction);GO:0005125(cytokine activity);GO:0005157(macrophage colony-stimulating factor receptor binding);GO:0005515(protein binding);GO:0005576(extracellular region);GO:0005615(extracellula…	04010(MAPK signaling pathway);04014(Ras signaling pathway);04015(Rap1 signaling pathway);04060(Cytokine-cytokine receptor interaction);04151(PI3K-Akt signaling pathway);04380(Osteoclast differentiation);04640(Hematopoietic cell lineage);04668(TNF signaling pathway);05323(Rheumatoid arthritis);05323(Rheumatoid arthritis)	NA	NA	colony stimulating factor 1 [Source:HGNC Symbol;Acc:HGNC:2432]	protein_coding;processed_transcript	10.2644	0.295025	34.7916	5.12067	1.11086e-86	3.99112e-84	up	yes
ENSG00000128283	CDC42EP1	ENST00000249014;ENST00000430687;ENST00000434728;ENST00000415670	GO:0005515(protein binding);GO:0005737(cytoplasm);GO:0005856(cytoskeleton);GO:0005886(plasma membrane);GO:0005912(adherens junction);GO:0005925(focal adhesion);GO:0007266(Rho protein signal transduction);GO:0008360(regulation of cell shape);GO:0012505(endomembrane system);GO:0016020(membrane);GO:0017049(GTP-Rho binding);GO:0030838(positive regulation of actin filament polymerization);GO:0031274(p…	NA	NA	NA	CDC42 effector protein 1 [Source:HGNC Symbol;Acc:HGNC:17014]	protein_coding	24.3512	0.737869	33.002	5.04448	1.74773e-86	6.12229e-84	up	yes
ENSG00000260342	AC138811	ENST00000567078	GO:0003735(structural constituent of ribosome);GO:0005784(Sec61 translocon complex);GO:0005840(ribosome);GO:0006412(translation);GO:0006613(cotranslational protein targeting to membrane);GO:0016020(membrane);GO:0016021(integral component of membrane)	NA	NA	NA	novel protein	protein_coding	1.1995	52.5615	0.0228209	-5.4535	3.4664e-86	1.18466e-83	down	yes
ENSG00000161638	ITGA5	ENST00000552387;ENST00000550141;ENST00000552564;ENST00000293379;ENST00000549601;ENST00000552583;ENST00000551861;ENST00000552431;ENST00000551564	GO:0001525(angiogenesis);GO:0001618(virus receptor activity);GO:0001726(ruffle);GO:0005154(epidermal growth factor receptor binding);GO:0005161(platelet-derived growth factor receptor binding);GO:0005178(integrin binding);GO:0005515(protein binding);GO:0005737(cytoplasm);GO:0005783(endoplasmic reticulum);GO:0005794(Golgi apparatus);GO:0005886(plasma membrane);GO:0005911(cell-cell junction);GO:000…	04145(Phagosome);04151(PI3K-Akt signaling pathway);04510(Focal adhesion);04512(ECM-receptor interaction);04640(Hematopoietic cell lineage);04810(Regulation of actin cytoskeleton);05100(Bacterial invasion of epithelial cells);05131(Shigellosis);05133(Pertussis);05165(Human papillomavirus infection);05168(Herpes simplex virus 1 infection);05205(Proteoglycans in cancer);05206(MicroRNAs in cancer);05…	K06484	NA	integrin subunit alpha 5 [Source:HGNC Symbol;Acc:HGNC:6141]	retained_intron;protein_coding	5.06078	0.125843	40.2151	5.32967	1.8133e-85	6.0495e-83	up	yes
ENSG00000113070	HBEGF	ENST00000230990;ENST00000498452;ENST00000482211	GO:0000165(MAPK cascade);GO:0005154(epidermal growth factor receptor binding);GO:0005515(protein binding);GO:0005576(extracellular region);GO:0005615(extracellular space);GO:0005886(plasma membrane);GO:0005887(integral component of plasma membrane);GO:0007165(signal transduction);GO:0007173(epidermal growth factor receptor signaling pathway);GO:0007517(muscle organ development);GO:0008016(regulat…	01522(Endocrine resistance);04012(ErbB signaling pathway);04912(GnRH signaling pathway);04915(Estrogen signaling pathway);04928(Parathyroid hormone synthesis, secretion and action);05120(Epithelial cell signaling in Helicobacter pylori infection);05205(Proteoglycans in cancer);05219(Bladder cancer);05219(Bladder cancer)	K08523	NA	heparin binding EGF like growth factor [Source:HGNC Symbol;Acc:HGNC:3059]	protein_coding;retained_intron	19.5554	0.613761	31.8616	4.99375	1.12583e-84	3.66863e-82	up	yes
ENSG00000185215	TNFAIP2	ENST00000559255;ENST00000560428;ENST00000560869;ENST00000333007	GO:0000145(exocyst);GO:0000149(SNARE binding);GO:0001525(angiogenesis);GO:0005515(protein binding);GO:0005615(extracellular space);GO:0006887(exocytosis);GO:0007275(multicellular organism development);GO:0030154(cell differentiation);GO:0051601(exocyst localization);GO:0051601(exocyst localization)	NA	K19989	NA	TNF alpha induced protein 2 [Source:HGNC Symbol;Acc:HGNC:11895]	protein_coding;retained_intron	7.02334	0.177534	39.5606	5.30599	1.65428e-84	5.26814e-82	up	yes
ENSG00000019991	HGF	ENST00000222390;ENST00000423064;ENST00000457544;ENST00000453018;ENST00000444829;ENST00000453411;ENST00000354224;ENST00000421558;ENST00000465234;ENST00000412881;ENST00000643024	GO:0000165(MAPK cascade);GO:0000187(activation of MAPK activity);GO:0000278(mitotic cell cycle);GO:0000902(cell morphogenesis);GO:0001837(epithelial to mesenchymal transition);GO:0001889(liver development);GO:0001934(positive regulation of protein phosphorylation);GO:0002576(platelet degranulation);GO:0004252(serine-type endopeptidase activity);GO:0005515(protein binding);GO:0005576(extracellular…	01521(EGFR tyrosine kinase inhibitor resistance);04010(MAPK signaling pathway);04014(Ras signaling pathway);04015(Rap1 signaling pathway);04151(PI3K-Akt signaling pathway);04510(Focal adhesion);05144(Malaria);05200(Pathways in cancer);05205(Proteoglycans in cancer);05211(Renal cell carcinoma);05218(Melanoma);05225(Hepatocellular carcinoma);05226(Gastric cancer);05226(Gastric cancer)	NA	NA	hepatocyte growth factor [Source:HGNC Symbol;Acc:HGNC:4893]	protein_coding;retained_intron	55.1909	2.30684	23.9249	4.58044	1.75783e-84	5.47349e-82	up	yes
ENSG00000103187	COTL1	ENST00000262428;ENST00000567278;ENST00000567786;ENST00000564662;ENST00000561707	GO:0003779(actin binding);GO:0005515(protein binding);GO:0005576(extracellular region);GO:0005634(nucleus);GO:0005737(cytoplasm);GO:0005829(cytosol);GO:0005856(cytoskeleton);GO:0005884(actin filament);GO:0005886(plasma membrane);GO:0008150(biological_process);GO:0019899(enzyme binding);GO:0030833(regulation of actin filament polymerization);GO:0030864(cortical actin cytoskeleton);GO:0034774(secre…	NA	NA	NA	coactosin like F-actin binding protein 1 [Source:HGNC Symbol;Acc:HGNC:18304]	protein_coding;processed_transcript;retained_intron	18.5516	0.699107	26.5361	4.72989	4.53082e-84	1.38013e-81	up	yes
ENSG00000165029	ABCA1	ENST00000374736;ENST00000494467	GO:0000166(nucleotide binding);GO:0002790(peptide secretion);GO:0005102(signaling receptor binding);GO:0005319(lipid transporter activity);GO:0005515(protein binding);GO:0005524(ATP binding);GO:0005548(phospholipid transporter activity);GO:0005768(endosome);GO:0005789(endoplasmic reticulum membrane);GO:0005794(Golgi apparatus);GO:0005886(plasma membrane);GO:0005887(integral component of plasma me…	02010(ABC transporters);04975(Fat digestion and absorption);04979(Cholesterol metabolism);04979(Cholesterol metabolism)	NA	NA	ATP binding cassette subfamily A member 1 [Source:HGNC Symbol;Acc:HGNC:29]	protein_coding;processed_transcript	3.61869	0.102257	35.3882	5.1452	5.93431e-84	1.76918e-81	up	yes
ENSG00000174469	CNTNAP2	ENST00000463592;ENST00000361727;ENST00000625365;ENST00000455301;ENST00000636988	GO:0005515(protein binding);GO:0005769(early endosome);GO:0005794(Golgi apparatus);GO:0007155(cell adhesion);GO:0007420(brain development);GO:0007612(learning);GO:0008038(neuron recognition);GO:0008076(voltage-gated potassium channel complex);GO:0009986(cell surface);GO:0016020(membrane);GO:0016021(integral component of membrane);GO:0019226(transmission of nerve impulse);GO:0019899(enzyme binding…	04514(Cell adhesion molecules (CAMs));04514(Cell adhesion molecules (CAMs))	K07380	NA	contactin associated protein 2 [Source:HGNC Symbol;Acc:HGNC:13830]	protein_coding;retained_intron;processed_transcript	4.69245	0.164314	28.5578	4.83581	7.33623e-84	2.14157e-81	up	yes
ENSG00000070404	FSTL3	ENST00000166139;ENST00000592947;ENST00000592058;ENST00000588773;ENST00000605925;ENST00000589185;ENST00000591573	GO:0001503(ossification);GO:0001822(kidney development);GO:0001968(fibronectin binding);GO:0002244(hematopoietic progenitor cell differentiation);GO:0005515(protein binding);GO:0005576(extracellular region);GO:0005615(extracellular space);GO:0005634(nucleus);GO:0005654(nucleoplasm);GO:0005788(endoplasmic reticulum lumen);GO:0005794(Golgi apparatus);GO:0006357(regulation of transcription by RNA po…	NA	NA	NA	follistatin like 3 [Source:HGNC Symbol;Acc:HGNC:3973]	protein_coding;processed_transcript	128.428	5.58589	22.9914	4.52302	8.70949e-83	2.49056e-80	up	yes
ENSG00000113196	HAND1	ENST00000231121	GO:0000122(negative regulation of transcription by RNA polymerase II);GO:0000790(nuclear chromatin);GO:0000976(transcription regulatory region sequence-specific DNA binding);GO:0000977(RNA polymerase II regulatory region sequence-specific DNA binding);GO:0000978(RNA polymerase II cis-regulatory region sequence-specific DNA binding);GO:0000981(DNA-binding transcription factor activity, RNA polymer…	04550(Signaling pathways regulating pluripotency of stem cells)	K09071	NA	heart and neural crest derivatives expressed 1 [Source:HGNC Symbol;Acc:HGNC:4807]	protein_coding	6.1228	155.968	0.0392568	-4.67091	1.39638e-81	3.91322e-79	down	yes
ENSG00000145198	VWA5B2	ENST00000426955;ENST00000497229;ENST00000493493;ENST00000461141;ENST00000474580;ENST00000273794	NA	NA	NA	NA	von Willebrand factor A domain containing 5B2 [Source:HGNC Symbol;Acc:HGNC:25144]	protein_coding;retained_intron	0.256734	8.60842	0.0298236	-5.0674	4.75674e-81	1.30689e-78	down	yes
ENSG00000108846	ABCC3	ENST00000502426;ENST00000515070;ENST00000285238;ENST00000504586;ENST00000505699;ENST00000515707;ENST00000515585;ENST00000508929;ENST00000427699;ENST00000506464;ENST00000513589;ENST00000571855;ENST00000510633;ENST00000513511;ENST00000503337	GO:0000166(nucleotide binding);GO:0005524(ATP binding);GO:0005886(plasma membrane);GO:0005887(integral component of plasma membrane);GO:0006855(drug transmembrane transport);GO:0008514(organic anion transmembrane transporter activity);GO:0008559(ATPase-coupled xenobiotic transmembrane transporter activity);GO:0015432(ATPase-coupled bile acid transmembrane transporter activity);GO:0015711(organic …	01523(Antifolate resistance);02010(ABC transporters);04976(Bile secretion);04976(Bile secretion)	K05667	NA	ATP binding cassette subfamily C member 3 [Source:HGNC Symbol;Acc:HGNC:54]	nonsense_mediated_decay;retained_intron;protein_coding;processed_transcript	6.37562	0.228893	27.8542	4.79982	1.21267e-80	3.26769e-78	up	yes
ENSG00000041982	TNC	ENST00000341037;ENST00000350763;ENST00000535648;ENST00000473855;ENST00000534839;ENST00000498724;ENST00000537320;ENST00000481475;ENST00000423613;ENST00000476680	GO:0001649(osteoblast differentiation);GO:0005201(extracellular matrix structural constituent);GO:0005515(protein binding);GO:0005576(extracellular region);GO:0005604(basement membrane);GO:0005614(interstitial matrix);GO:0005615(extracellular space);GO:0005788(endoplasmic reticulum lumen);GO:0005925(focal adhesion);GO:0007155(cell adhesion);GO:0007162(negative regulation of cell adhesion);GO:0007…	04151(PI3K-Akt signaling pathway);04510(Focal adhesion);04512(ECM-receptor interaction);05165(Human papillomavirus infection);05206(MicroRNAs in cancer);05206(MicroRNAs in cancer)	K06252	NA	tenascin C [Source:HGNC Symbol;Acc:HGNC:5318]	protein_coding;processed_transcript	76.6368	3.61106	21.2228	4.40754	6.74297e-80	1.78269e-77	up	yes
ENSG00000104368	PLAT	ENST00000220809;ENST00000429089;ENST00000521647;ENST00000352041;ENST00000429710;ENST00000522812;ENST00000524261	GO:0001666(response to hypoxia);GO:0004252(serine-type endopeptidase activity);GO:0005102(signaling receptor binding);GO:0005515(protein binding);GO:0005576(extracellular region);GO:0005615(extracellular space);GO:0005737(cytoplasm);GO:0006464(cellular protein modification process);GO:0006508(proteolysis);GO:0007596(blood coagulation);GO:0008233(peptidase activity);GO:0008236(serine-type peptidas…	04371(Apelin signaling pathway);04610(Complement and coagulation cascades);05202(Transcriptional misregulation in cancer);05215(Prostate cancer);05418(Fluid shear stress and atherosclerosis);05418(Fluid shear stress and atherosclerosis)	K01343	EC:3.4.21.68	plasminogen activator, tissue type [Source:HGNC Symbol;Acc:HGNC:9051]	protein_coding;retained_intron	29.1905	1.29432	22.5528	4.49524	8.08578e-80	2.09811e-77	up	yes
ENSG00000280987	MATR3	ENST00000512107;ENST00000394800;ENST00000504203;ENST00000509990;ENST00000502394;ENST00000361059;ENST00000514694;ENST00000502929	GO:0003676(nucleic acid binding);GO:0003723(RNA binding);GO:0005634(nucleus);GO:0008270(zinc ion binding);GO:0008270(zinc ion binding)	NA	K13213	NA	matrin 3 [Source:NCBI gene (formerly Entrezgene);Acc:9782]	protein_coding	6.49832	0.219873	29.5548	4.88532	2.60131e-78	6.62718e-76	up	yes
ENSG00000115363	EVA1A	ENST00000410113;ENST00000490746;ENST00000432649;ENST00000410071;ENST00000410010;ENST00000485891;ENST00000486489;ENST00000393913	GO:0005515(protein binding);GO:0005764(lysosome);GO:0005765(lysosomal membrane);GO:0005783(endoplasmic reticulum);GO:0005788(endoplasmic reticulum lumen);GO:0005789(endoplasmic reticulum membrane);GO:0005886(plasma membrane);GO:0006914(autophagy);GO:0006915(apoptotic process);GO:0016020(membrane);GO:0016021(integral component of membrane);GO:0043231(intracellular membrane-bounded organelle);GO:00…	NA	NA	NA	eva-1 homolog A, regulator of programmed cell death [Source:HGNC Symbol;Acc:HGNC:25816]	protein_coding;processed_transcript	31.7706	1.3451	23.6194	4.5619	4.42196e-78	1.10644e-75	up	yes
ENSG00000111859	NEDD9	ENST00000505589;ENST00000448183;ENST00000379433;ENST00000379446	GO:0000922(spindle pole);GO:0005515(protein binding);GO:0005634(nucleus);GO:0005654(nucleoplasm);GO:0005737(cytoplasm);GO:0005794(Golgi apparatus);GO:0005819(spindle);GO:0005829(cytosol);GO:0005856(cytoskeleton);GO:0005886(plasma membrane);GO:0005925(focal adhesion);GO:0005938(cell cortex);GO:0007010(cytoskeleton organization);GO:0007049(cell cycle);GO:0007155(cell adhesion);GO:0007165(signal tra…	NA	K16832	NA	neural precursor cell expressed, developmentally down-regulated 9 [Source:HGNC Symbol;Acc:HGNC:7733]	retained_intron;nonsense_mediated_decay;protein_coding	3.95946	0.139449	28.3936	4.82749	8.83116e-78	2.17092e-75	up	yes
ENSG00000154175	ABI3BP	ENST00000471714;ENST00000533855;ENST00000528490;ENST00000483129;ENST00000482765;ENST00000470336;ENST00000495591;ENST00000487249;ENST00000486770;ENST00000497395;ENST00000533795;ENST00000528305;ENST00000495063;ENST00000475896;ENST00000497021;ENST00000487012;ENST00000478235;ENST00000527943;ENST00000471901;ENST00000530539;ENST00000466947;ENST00000284322;ENST00000469764	GO:0005201(extracellular matrix structural constituent);GO:0005515(protein binding);GO:0005576(extracellular region);GO:0005615(extracellular space);GO:0062023(collagen-containing extracellular matrix);GO:0062023(collagen-containing extracellular matrix)	NA	NA	NA	ABI family member 3 binding protein [Source:HGNC Symbol;Acc:HGNC:17265]	protein_coding;retained_intron;processed_transcript	5.71682	0.230836	24.7658	4.63028	6.30726e-77	1.52375e-74	up	yes
ENSG00000115232	ITGA4	ENST00000397033;ENST00000465522;ENST00000478440;ENST00000468948;ENST00000339307;ENST00000490435;ENST00000484404;ENST00000473002;ENST00000233573;ENST00000476824;ENST00000476089	GO:0001968(fibronectin binding);GO:0002687(positive regulation of leukocyte migration);GO:0003366(cell-matrix adhesion involved in ameboidal cell migration);GO:0003823(antigen binding);GO:0005178(integrin binding);GO:0005515(protein binding);GO:0005886(plasma membrane);GO:0005925(focal adhesion);GO:0007155(cell adhesion);GO:0007159(leukocyte cell-cell adhesion);GO:0007160(cell-matrix adhesion);GO…	04151(PI3K-Akt signaling pathway);04510(Focal adhesion);04512(ECM-receptor interaction);04514(Cell adhesion molecules (CAMs));04640(Hematopoietic cell lineage);04670(Leukocyte transendothelial migration);04672(Intestinal immune network for IgA production);04810(Regulation of actin cytoskeleton);05140(Leishmaniasis);05165(Human papillomavirus infection);05410(Hypertrophic cardiomyopathy (HCM));054…	K06483	NA	integrin subunit alpha 4 [Source:HGNC Symbol;Acc:HGNC:6140]	protein_coding;retained_intron;processed_transcript	5.79301	0.258265	22.4305	4.48739	6.85952e-74	1.62908e-71	up	yes
ENSG00000240583	AQP1	ENST00000311813;ENST00000482461;ENST00000409611	GO:0003091(renal water homeostasis);GO:0003097(renal water transport);GO:0005223(intracellular cGMP-activated cation channel activity);GO:0005267(potassium channel activity);GO:0005372(water transmembrane transporter activity);GO:0005515(protein binding);GO:0005634(nucleus);GO:0005737(cytoplasm);GO:0005886(plasma membrane);GO:0005887(integral component of plasma membrane);GO:0005903(brush border)…	04924(Renin secretion);04964(Proximal tubule bicarbonate reclamation);04976(Bile secretion);04976(Bile secretion)	NA	NA	aquaporin 1 (Colton blood group) [Source:HGNC Symbol;Acc:HGNC:633]	protein_coding;processed_transcript	1.06527	24.6424	0.0432292	-4.53185	1.0537e-73	2.46074e-71	down	yes
ENSG00000111348	ARHGDIB	ENST00000228945;ENST00000541546;ENST00000535676;ENST00000541380;ENST00000542276;ENST00000539131	GO:0003924(GTPase activity);GO:0005094(Rho GDP-dissociation inhibitor activity);GO:0005096(GTPase activator activity);GO:0005515(protein binding);GO:0005737(cytoplasm);GO:0005829(cytosol);GO:0005856(cytoskeleton);GO:0007162(negative regulation of cell adhesion);GO:0007266(Rho protein signal transduction);GO:0007275(multicellular organism development);GO:0016020(membrane);GO:0031410(cytoplasmic ve…	04722(Neurotrophin signaling pathway);04962(Vasopressin-regulated water reabsorption);04962(Vasopressin-regulated water reabsorption)	NA	NA	Rho GDP dissociation inhibitor beta [Source:HGNC Symbol;Acc:HGNC:679]	protein_coding;retained_intron;processed_transcript	34.6479	1.62903	21.269	4.41068	1.49841e-73	3.44192e-71	up	yes
ENSG00000116329	OPRD1	ENST00000234961;ENST00000621425	GO:0004930(G protein-coupled receptor activity);GO:0004985(opioid receptor activity);GO:0005515(protein binding);GO:0005737(cytoplasm);GO:0005886(plasma membrane);GO:0005887(integral component of plasma membrane);GO:0006955(immune response);GO:0007165(signal transduction);GO:0007186(G protein-coupled receptor signaling pathway);GO:0007187(G protein-coupled receptor signaling pathway, coupled to c…	04022(cGMP-PKG signaling pathway);04071(Sphingolipid signaling pathway);04080(Neuroactive ligand-receptor interaction);04080(Neuroactive ligand-receptor interaction)	K04213	NA	opioid receptor delta 1 [Source:HGNC Symbol;Acc:HGNC:8153]	protein_coding	0.36503	8.29574	0.0440021	-4.50628	5.74269e-73	1.29785e-70	down	yes
ENSG00000187498	COL4A1	ENST00000375820;ENST00000649738;ENST00000647797;ENST00000649484;ENST00000649720;ENST00000648695;ENST00000543140;ENST00000467182;ENST00000474391;ENST00000648966;ENST00000647632;ENST00000648170	GO:0001525(angiogenesis);GO:0001569(branching involved in blood vessel morphogenesis);GO:0005201(extracellular matrix structural constituent);GO:0005515(protein binding);GO:0005576(extracellular region);GO:0005581(collagen trimer);GO:0005587(collagen type IV trimer);GO:0005604(basement membrane);GO:0005615(extracellular space);GO:0005788(endoplasmic reticulum lumen);GO:0007420(brain development);…	04151(PI3K-Akt signaling pathway);04510(Focal adhesion);04512(ECM-receptor interaction);04926(Relaxin signaling pathway);04933(AGE-RAGE signaling pathway in diabetic complications);04974(Protein digestion and absorption);05146(Amoebiasis);05165(Human papillomavirus infection);05200(Pathways in cancer);05222(Small cell lung cancer);05222(Small cell lung cancer)	NA	NA	collagen type IV alpha 1 chain [Source:HGNC Symbol;Acc:HGNC:2202]	protein_coding;retained_intron	10.5926	0.554948	19.0875	4.25456	6.95006e-73	1.54578e-70	up	yes
ENSG00000074590	NUAK1	ENST00000261402;ENST00000549704;ENST00000548902	GO:0000166(nucleotide binding);GO:0001650(fibrillar center);GO:0002039(p53 binding);GO:0004672(protein kinase activity);GO:0004674(protein serine/threonine kinase activity);GO:0005515(protein binding);GO:0005524(ATP binding);GO:0005634(nucleus);GO:0005654(nucleoplasm);GO:0005737(cytoplasm);GO:0006468(protein phosphorylation);GO:0006974(cellular response to DNA damage stimulus);GO:0007155(cell adh…	NA	K08800	EC:2.7.11.1	NUAK family kinase 1 [Source:HGNC Symbol;Acc:HGNC:14311]	protein_coding	7.46154	0.339663	21.9675	4.4573	2.89695e-72	6.3425e-70	up	yes
ENSG00000167772	ANGPTL4	ENST00000301455;ENST00000601770;ENST00000594348;ENST00000393962;ENST00000598255	GO:0001525(angiogenesis);GO:0001666(response to hypoxia);GO:0004857(enzyme inhibitor activity);GO:0005102(signaling receptor binding);GO:0005515(protein binding);GO:0005576(extracellular region);GO:0005615(extracellular space);GO:0006629(lipid metabolic process);GO:0019216(regulation of lipid metabolic process);GO:0042802(identical protein binding);GO:0043066(negative regulation of apoptotic proc…	03320(PPAR signaling pathway);04979(Cholesterol metabolism);04979(Cholesterol metabolism)	K08767	NA	angiopoietin like 4 [Source:HGNC Symbol;Acc:HGNC:16039]	protein_coding;retained_intron	11.7479	0.456975	25.708	4.68415	1.73955e-71	3.74994e-69	up	yes
ENSG00000095303	PTGS1	ENST00000362012;ENST00000643576;ENST00000223423;ENST00000540753;ENST00000373698	GO:0001516(prostaglandin biosynthetic process);GO:0001750(photoreceptor outer segment);GO:0004601(peroxidase activity);GO:0004666(prostaglandin-endoperoxide synthase activity);GO:0005737(cytoplasm);GO:0005783(endoplasmic reticulum);GO:0005789(endoplasmic reticulum membrane);GO:0005794(Golgi apparatus);GO:0006629(lipid metabolic process);GO:0006631(fatty acid metabolic process);GO:0006633(fatty ac…	00590(Arachidonic acid metabolism);04611(Platelet activation);04726(Serotonergic synapse);04923(Regulation of lipolysis in adipocytes);04923(Regulation of lipolysis in adipocytes)	K00509	EC:1.14.99.1	prostaglandin-endoperoxide synthase 1 [Source:HGNC Symbol;Acc:HGNC:9604]	protein_coding;retained_intron	8.44156	0.41618	20.2834	4.34223	1.7652e-69	3.74757e-67	up	yes
ENSG00000103335	PIEZO1	ENST00000301015;ENST00000484567;ENST00000472168;ENST00000497793;ENST00000495568;ENST00000566414;ENST00000521877;ENST00000490756;ENST00000474606;ENST00000419505;ENST00000491917;ENST00000475586	GO:0005261(cation channel activity);GO:0005783(endoplasmic reticulum);GO:0005789(endoplasmic reticulum membrane);GO:0005886(plasma membrane);GO:0006811(ion transport);GO:0006812(cation transport);GO:0008381(mechanosensitive ion channel activity);GO:0016020(membrane);GO:0016021(integral component of membrane);GO:0031258(lamellipodium membrane);GO:0033116(endoplasmic reticulum-Golgi intermediate co…	NA	K22128	NA	piezo type mechanosensitive ion channel component 1 [Source:HGNC Symbol;Acc:HGNC:28993]	protein_coding;retained_intron;nonsense_mediated_decay	15.5793	0.908392	17.1504	4.10017	2.76914e-69	5.79122e-67	up	yes
ENSG00000140538	NTRK3	ENST00000394480;ENST00000557856;ENST00000560017;ENST00000355254;ENST00000559067;ENST00000558676;ENST00000317501;ENST00000542733;ENST00000558576;ENST00000558306	GO:0000166(nucleotide binding);GO:0000187(activation of MAPK activity);GO:0001764(neuron migration);GO:0001933(negative regulation of protein phosphorylation);GO:0001934(positive regulation of protein phosphorylation);GO:0002039(p53 binding);GO:0004672(protein kinase activity);GO:0004713(protein tyrosine kinase activity);GO:0004714(transmembrane receptor protein tyrosine kinase activity);GO:00050…	04722(Neurotrophin signaling pathway);05230(Central carbon metabolism in cancer);05230(Central carbon metabolism in cancer)	K05101	EC:2.7.10.1	neurotrophic receptor tyrosine kinase 3 [Source:HGNC Symbol;Acc:HGNC:8033]	protein_coding;processed_transcript;nonsense_mediated_decay	1.28667	0.0584063	22.0296	4.46137	3.75751e-69	7.74268e-67	up	yes
ENSG00000107796	ACTA2	ENST00000224784;ENST00000415557;ENST00000482085;ENST00000458159;ENST00000480297;ENST00000488967	GO:0000166(nucleotide binding);GO:0005524(ATP binding);GO:0005615(extracellular space);GO:0005737(cytoplasm);GO:0005829(cytosol);GO:0005856(cytoskeleton);GO:0005869(dynactin complex);GO:0006936(muscle contraction);GO:0008217(regulation of blood pressure);GO:0009615(response to virus);GO:0010628(positive regulation of gene expression);GO:0014829(vascular smooth muscle contraction);GO:0015629(actin…	04270(Vascular smooth muscle contraction);04371(Apelin signaling pathway);04926(Relaxin signaling pathway);04926(Relaxin signaling pathway)	NA	NA	actin alpha 2, smooth muscle [Source:HGNC Symbol;Acc:HGNC:130]	protein_coding;processed_transcript	19.3134	0.989956	19.5093	4.28609	5.98361e-69	1.21511e-66	up	yes
ENSG00000179348	GATA2	ENST00000341105;ENST00000487848;ENST00000430265;ENST00000489987;ENST00000498200;ENST00000492608	GO:0000122(negative regulation of transcription by RNA polymerase II);GO:0000978(RNA polymerase II cis-regulatory region sequence-specific DNA binding);GO:0000981(DNA-binding transcription factor activity, RNA polymerase II-specific);GO:0000987(cis-regulatory region sequence-specific DNA binding);GO:0001228(DNA-binding transcription activator activity, RNA polymerase II-specific);GO:0001655(uroge…	NA	NA	NA	GATA binding protein 2 [Source:HGNC Symbol;Acc:HGNC:4171]	protein_coding;processed_transcript	15.1546	260.293	0.0582211	-4.10231	3.06566e-68	6.13658e-66	down	yes
ENSG00000157654	PALM2AKAP2	ENST00000374530;ENST00000413420;ENST00000483909;ENST00000434623;ENST00000374525;ENST00000674068;ENST00000482335;ENST00000465091;ENST00000480388;ENST00000314527;ENST00000302798	GO:0005886(plasma membrane);GO:0008360(regulation of cell shape);GO:0016020(membrane);GO:0016020(membrane)	NA	K16519	NA	PALM2 and AKAP2 fusion [Source:HGNC Symbol;Acc:HGNC:33529]	protein_coding;processed_transcript;retained_intron	7.47434	0.446956	16.7228	4.06374	5.88691e-68	1.16179e-65	up	yes
ENSG00000134871	COL4A2	ENST00000360467;ENST00000648222;ENST00000649101;ENST00000619688;ENST00000649396;ENST00000650225;ENST00000483683;ENST00000649951;ENST00000617564;ENST00000478681;ENST00000650540;ENST00000480609	GO:0001525(angiogenesis);GO:0005201(extracellular matrix structural constituent);GO:0005515(protein binding);GO:0005576(extracellular region);GO:0005581(collagen trimer);GO:0005587(collagen type IV trimer);GO:0005604(basement membrane);GO:0005615(extracellular space);GO:0005788(endoplasmic reticulum lumen);GO:0006351(transcription, DNA-templated);GO:0007568(aging);GO:0014823(response to activity)…	04151(PI3K-Akt signaling pathway);04510(Focal adhesion);04512(ECM-receptor interaction);04926(Relaxin signaling pathway);04933(AGE-RAGE signaling pathway in diabetic complications);04974(Protein digestion and absorption);05146(Amoebiasis);05165(Human papillomavirus infection);05200(Pathways in cancer);05222(Small cell lung cancer);05222(Small cell lung cancer)	NA	NA	collagen type IV alpha 2 chain [Source:HGNC Symbol;Acc:HGNC:2203]	protein_coding;retained_intron	14.8702	0.955354	15.5651	3.96024	2.48468e-67	4.83546e-65	up	yes
ENSG00000137142	IGFBPL1	ENST00000377694	GO:0001558(regulation of cell growth);GO:0003674(molecular_function);GO:0005515(protein binding);GO:0005520(insulin-like growth factor binding);GO:0005576(extracellular region);GO:0005615(extracellular space);GO:0071228(cellular response to tumor cell)	NA	NA	NA	insulin like growth factor binding protein like 1 [Source:HGNC Symbol;Acc:HGNC:20081]	protein_coding	9.58707	160.45	0.0597512	-4.06489	4.16407e-67	7.99272e-65	down	yes
ENSG00000160097	FNDC5	ENST00000373471;ENST00000481487;ENST00000496770;ENST00000465346	GO:0003674(molecular_function);GO:0005179(hormone activity);GO:0005515(protein binding);GO:0005576(extracellular region);GO:0005777(peroxisome);GO:0005778(peroxisomal membrane);GO:0005783(endoplasmic reticulum);GO:0005886(plasma membrane);GO:0007165(signal transduction);GO:0008150(biological_process);GO:0014850(response to muscle activity);GO:0016020(membrane);GO:0016021(integral component of mem…	NA	NA	NA	fibronectin type III domain containing 5 [Source:HGNC Symbol;Acc:HGNC:20240]	protein_coding;processed_transcript	6.97687	0.280649	24.8598	4.63574	4.82022e-67	9.12715e-65	up	yes
ENSG00000157168	NRG1	ENST00000652698;ENST00000519301;ENST00000523681;ENST00000520407;ENST00000520502;ENST00000539990;ENST00000521670;ENST00000522569;ENST00000405005;ENST00000650919;ENST00000651335;ENST00000523534;ENST00000523079;ENST00000356819;ENST00000287842;ENST00000650819;ENST00000652592;ENST00000650980;ENST00000651333;ENST00000651807	GO:0000165(MAPK cascade);GO:0000187(activation of MAPK activity);GO:0000902(cell morphogenesis);GO:0003161(cardiac conduction system development);GO:0003222(ventricular trabecula myocardium morphogenesis);GO:0003712(transcription coregulator activity);GO:0005102(signaling receptor binding);GO:0005125(cytokine activity);GO:0005176(ErbB-2 class receptor binding);GO:0005178(integrin binding);GO:0005…	01521(EGFR tyrosine kinase inhibitor resistance);04012(ErbB signaling pathway);04012(ErbB signaling pathway)	NA	NA	neuregulin 1 [Source:HGNC Symbol;Acc:HGNC:7997]	protein_coding;processed_transcript;retained_intron	2.48743	0.133828	18.5868	4.2162	6.16275e-67	1.15137e-64	up	yes
ENSG00000259207	ITGB3	ENST00000559488;ENST00000571680	GO:0001618(virus receptor activity);GO:0001934(positive regulation of protein phosphorylation);GO:0001938(positive regulation of endothelial cell proliferation);GO:0001968(fibronectin binding);GO:0002020(protease binding);GO:0002576(platelet degranulation);GO:0003756(protein disulfide isomerase activity);GO:0005161(platelet-derived growth factor receptor binding);GO:0005178(integrin binding);GO:0…	04015(Rap1 signaling pathway);04145(Phagosome);04151(PI3K-Akt signaling pathway);04380(Osteoclast differentiation);04510(Focal adhesion);04512(ECM-receptor interaction);04611(Platelet activation);04640(Hematopoietic cell lineage);04810(Regulation of actin cytoskeleton);04919(Thyroid hormone signaling pathway);05163(Human cytomegalovirus infection);05165(Human papillomavirus infection);05168(Herpe…	K06493	NA	integrin subunit beta 3 [Source:HGNC Symbol;Acc:HGNC:6156]	protein_coding	5.03622	0.242578	20.7612	4.37582	1.0032e-66	1.84959e-64	up	yes
ENSG00000137801	THBS1	ENST00000260356;ENST00000497720;ENST00000484734;ENST00000397591;ENST00000490247;ENST00000466755;ENST00000559746;ENST00000560894	GO:0000187(activation of MAPK activity);GO:0001666(response to hypoxia);GO:0001786(phosphatidylserine binding);GO:0001937(negative regulation of endothelial cell proliferation);GO:0001953(negative regulation of cell-matrix adhesion);GO:0001968(fibronectin binding);GO:0002040(sprouting angiogenesis);GO:0002544(chronic inflammatory response);GO:0002576(platelet degranulation);GO:0002581(negative re…	04015(Rap1 signaling pathway);04115(p53 signaling pathway);04145(Phagosome);04151(PI3K-Akt signaling pathway);04350(TGF-beta signaling pathway);04510(Focal adhesion);04512(ECM-receptor interaction);05144(Malaria);05165(Human papillomavirus infection);05205(Proteoglycans in cancer);05206(MicroRNAs in cancer);05219(Bladder cancer);05219(Bladder cancer)	K16857	NA	thrombospondin 1 [Source:HGNC Symbol;Acc:HGNC:11785]	protein_coding;retained_intron	5.94815	0.330235	18.0119	4.17088	2.32017e-66	4.2221e-64	up	yes
ENSG00000183508	TENT5C	ENST00000369448	GO:0003723(RNA binding);GO:0004652(polynucleotide adenylyltransferase activity);GO:0005515(protein binding);GO:0005634(nucleus);GO:0005737(cytoplasm);GO:0016032(viral process);GO:0016740(transferase activity);GO:0016779(nucleotidyltransferase activity);GO:0048255(mRNA stabilization);GO:1990817(RNA adenylyltransferase activity)	NA	K23034	EC:2.7.7.19	terminal nucleotidyltransferase 5C [Source:HGNC Symbol;Acc:HGNC:24712]	protein_coding	4.12687	0.176585	23.3704	4.54661	2.50869e-66	4.50663e-64	up	yes
ENSG00000140416	TPM1	ENST00000358278;ENST00000560975;ENST00000404484;ENST00000558910;ENST00000317516;ENST00000334895;ENST00000558264;ENST00000558314;ENST00000644204;ENST00000610733;ENST00000651577;ENST00000561242;ENST00000558400;ENST00000651590;ENST00000558072;ENST00000559397;ENST00000559281;ENST00000558868;ENST00000267996;ENST00000288398;ENST00000651344;ENST00000559108;ENST00000559831;ENST00000559556;ENST00000560679…	GO:0001701(in utero embryonic development);GO:0001725(stress fiber);GO:0003065(positive regulation of heart rate by epinephrine);GO:0003779(actin binding);GO:0005200(structural constituent of cytoskeleton);GO:0005515(protein binding);GO:0005737(cytoplasm);GO:0005829(cytosol);GO:0005856(cytoskeleton);GO:0005862(muscle thin filament tropomyosin);GO:0005884(actin filament);GO:0006936(muscle contract…	04260(Cardiac muscle contraction);04261(Adrenergic signaling in cardiomyocytes);05206(MicroRNAs in cancer);05410(Hypertrophic cardiomyopathy (HCM));05414(Dilated cardiomyopathy (DCM));05414(Dilated cardiomyopathy (DCM))	K10373	NA	tropomyosin 1 [Source:HGNC Symbol;Acc:HGNC:12010]	protein_coding;retained_intron;nonsense_mediated_decay;processed_transcript	28.8676	1.90995	15.1143	3.91784	2.61481e-66	4.63781e-64	up	yes
ENSG00000128591	FLNC	ENST00000325888;ENST00000388853;ENST00000346177	GO:0003779(actin binding);GO:0005515(protein binding);GO:0005737(cytoplasm);GO:0005829(cytosol);GO:0005856(cytoskeleton);GO:0005886(plasma membrane);GO:0005925(focal adhesion);GO:0008092(cytoskeletal protein binding);GO:0016020(membrane);GO:0016528(sarcoplasm);GO:0030018(Z disc);GO:0030506(ankyrin binding);GO:0034329(cell junction assembly);GO:0042383(sarcolemma);GO:0043034(costamere);GO:0048747(…	04010(MAPK signaling pathway);04510(Focal adhesion);05132(Salmonella infection);05205(Proteoglycans in cancer);05205(Proteoglycans in cancer)	NA	NA	filamin C [Source:HGNC Symbol;Acc:HGNC:3756]	protein_coding;retained_intron	36.0567	2.43206	14.8255	3.89001	1.06759e-65	1.86988e-63	up	yes
ENSG00000111057	KRT18	ENST00000388835;ENST00000550600;ENST00000546656;ENST00000549078;ENST00000548015;ENST00000548496;ENST00000388837	GO:0003723(RNA binding);GO:0005198(structural molecule activity);GO:0005515(protein binding);GO:0005634(nucleus);GO:0005730(nucleolus);GO:0005737(cytoplasm);GO:0005815(microtubule organizing center);GO:0005829(cytosol);GO:0005882(intermediate filament);GO:0005912(adherens junction);GO:0007049(cell cycle);GO:0009653(anatomical structure morphogenesis);GO:0016032(viral process);GO:0031424(keratiniz…	04915(Estrogen signaling pathway);05130(Pathogenic Escherichia coli infection);05130(Pathogenic Escherichia coli infection)	NA	NA	keratin 18 [Source:HGNC Symbol;Acc:HGNC:6430]	protein_coding;retained_intron	9.77467	0.468646	20.8573	4.38248	1.2226e-65	2.11495e-63	up	yes
ENSG00000139767	SRRM4	ENST00000267260;ENST00000651431;ENST00000641899;ENST00000641910	GO:0000381(regulation of alternative mRNA splicing, via spliceosome);GO:0003723(RNA binding);GO:0003729(mRNA binding);GO:0005515(protein binding);GO:0005634(nucleus);GO:0006397(mRNA processing);GO:0007399(nervous system development);GO:0007605(sensory perception of sound);GO:0008380(RNA splicing);GO:0030154(cell differentiation);GO:0042551(neuron maturation);GO:0042802(identical protein binding);…	NA	NA	NA	serine/arginine repetitive matrix 4 [Source:HGNC Symbol;Acc:HGNC:29389]	protein_coding;processed_transcript;nonsense_mediated_decay	0.0991048	2.32999	0.0425345	-4.55522	2.06245e-65	3.52428e-63	down	yes
ENSG00000198682	PAPSS2	ENST00000361175	GO:0000103(sulfate assimilation);GO:0000166(nucleotide binding);GO:0001501(skeletal system development);GO:0003824(catalytic activity);GO:0004020(adenylylsulfate kinase activity);GO:0004781(sulfate adenylyltransferase (ATP) activity);GO:0005515(protein binding);GO:0005524(ATP binding);GO:0005829(cytosol);GO:0007596(blood coagulation);GO:0008152(metabolic process);GO:0016301(kinase activity);GO:00…	00230(Purine metabolism);00450(Selenocompound metabolism);00920(Sulfur metabolism)	K13811	2.7.1.25;EC:2.7.7.4	3'-phosphoadenosine 5'-phosphosulfate synthase 2 [Source:HGNC Symbol;Acc:HGNC:8604]	protein_coding	8.14071	0.417025	19.5209	4.28695	2.92359e-65	4.93558e-63	up	yes
ENSG00000128045	RASL11B	ENST00000248706;ENST00000505041;ENST00000515677	GO:0000166(nucleotide binding);GO:0003924(GTPase activity);GO:0005160(transforming growth factor beta receptor binding);GO:0005515(protein binding);GO:0005525(GTP binding);GO:0007165(signal transduction);GO:0016020(membrane);GO:0016787(hydrolase activity);GO:0030512(negative regulation of transforming growth factor beta receptor signaling pathway);GO:0030512(negative regulation of transforming gr…	NA	K07853	NA	RAS like family 11 member B [Source:HGNC Symbol;Acc:HGNC:23804]	protein_coding;processed_transcript;retained_intron	1.65249	29.8759	0.0553118	-4.17627	4.40216e-65	7.34322e-63	down	yes
ENSG00000244242	IFITM10	ENST00000482459;ENST00000382123;ENST00000340134;ENST00000486852	GO:0005886(plasma membrane);GO:0016020(membrane);GO:0016021(integral component of membrane);GO:0016021(integral component of membrane)	NA	K06566	NA	interferon induced transmembrane protein 10 [Source:HGNC Symbol;Acc:HGNC:40022]	processed_transcript;nonsense_mediated_decay;protein_coding;retained_intron	0.951525	16.8971	0.0563129	-4.15039	7.17286e-65	1.18243e-62	down	yes
ENSG00000213949	ITGA1	ENST00000282588;ENST00000504086;ENST00000514262;ENST00000506275;ENST00000509049;ENST00000504669	GO:0000187(activation of MAPK activity);GO:0001669(acrosomal vesicle);GO:0005102(signaling receptor binding);GO:0005515(protein binding);GO:0005518(collagen binding);GO:0005886(plasma membrane);GO:0005925(focal adhesion);GO:0006936(muscle contraction);GO:0007155(cell adhesion);GO:0007160(cell-matrix adhesion);GO:0007229(integrin-mediated signaling pathway);GO:0008285(negative regulation of cell p…	04151(PI3K-Akt signaling pathway);04510(Focal adhesion);04512(ECM-receptor interaction);04640(Hematopoietic cell lineage);04810(Regulation of actin cytoskeleton);05165(Human papillomavirus infection);05410(Hypertrophic cardiomyopathy (HCM));05412(Arrhythmogenic right ventricular cardiomyopathy (ARVC));05414(Dilated cardiomyopathy (DCM));05414(Dilated cardiomyopathy (DCM))	K06480	NA	integrin subunit alpha 1 [Source:HGNC Symbol;Acc:HGNC:6134]	protein_coding;processed_transcript;retained_intron	29.739	2.06756	14.3836	3.84635	9.77783e-65	1.5931e-62	up	yes
ENSG00000198756	COLGALT2	ENST00000361927;ENST00000367521;ENST00000486375;ENST00000367520;ENST00000649786	GO:0005515(protein binding);GO:0005783(endoplasmic reticulum);GO:0005788(endoplasmic reticulum lumen);GO:0016740(transferase activity);GO:0016757(transferase activity, transferring glycosyl groups);GO:0050211(procollagen galactosyltransferase activity);GO:0050211(procollagen galactosyltransferase activity)	00310(Lysine degradation);00514(Other types of O-glycan biosynthesis);00514(Other types of O-glycan biosynthesis)	K11703	EC:2.4.1.50	collagen beta(1-O)galactosyltransferase 2 [Source:HGNC Symbol;Acc:HGNC:16790]	protein_coding;processed_transcript	5.66763	0.322897	17.5525	4.1336	1.27959e-64	2.06087e-62	up	yes
ENSG00000184557	SOCS3	ENST00000330871	GO:0001784(phosphotyrosine residue binding);GO:0001932(regulation of protein phosphorylation);GO:0004860(protein kinase inhibitor activity);GO:0005515(protein binding);GO:0005829(cytosol);GO:0005942(phosphatidylinositol 3-kinase complex);GO:0006469(negative regulation of protein kinase activity);GO:0007259(receptor signaling pathway via JAK-STAT);GO:0009968(negative regulation of signal transduct…	04120(Ubiquitin mediated proteolysis);04380(Osteoclast differentiation);04630(Jak-STAT signaling pathway);04668(TNF signaling pathway);04910(Insulin signaling pathway);04917(Prolactin signaling pathway);04920(Adipocytokine signaling pathway);04930(Type II diabetes mellitus);04931(Insulin resistance);04932(Non-alcoholic fatty liver disease (NAFLD));05160(Hepatitis C);05164(Influenza A);05168(Herpe…	K04696	NA	suppressor of cytokine signaling 3 [Source:HGNC Symbol;Acc:HGNC:19391]	protein_coding	32.2955	2.06817	15.6155	3.9649	3.26656e-64	5.20125e-62	up	yes
ENSG00000146469	VIP	ENST00000367244;ENST00000431366;ENST00000367243	GO:0001938(positive regulation of endothelial cell proliferation);GO:0005179(hormone activity);GO:0005184(neuropeptide hormone activity);GO:0005515(protein binding);GO:0005576(extracellular region);GO:0007165(signal transduction);GO:0007186(G protein-coupled receptor signaling pathway);GO:0007189(adenylate cyclase-activating G protein-coupled receptor signaling pathway);GO:0007200(phospholipase C…	04024(cAMP signaling pathway);04080(Neuroactive ligand-receptor interaction);04080(Neuroactive ligand-receptor interaction)	K05264	NA	vasoactive intestinal peptide [Source:HGNC Symbol;Acc:HGNC:12693]	protein_coding	13.6811	0.612959	22.3198	4.48025	5.70016e-64	8.97423e-62	up	yes
ENSG00000181072	CHRM2	ENST00000445907;ENST00000320658;ENST00000453373;ENST00000401861;ENST00000471195;ENST00000480591	GO:0004930(G protein-coupled receptor activity);GO:0004993(G protein-coupled serotonin receptor activity);GO:0005886(plasma membrane);GO:0005887(integral component of plasma membrane);GO:0006940(regulation of smooth muscle contraction);GO:0007165(signal transduction);GO:0007186(G protein-coupled receptor signaling pathway);GO:0007187(G protein-coupled receptor signaling pathway, coupled to cyclic…	04020(Calcium signaling pathway);04024(cAMP signaling pathway);04080(Neuroactive ligand-receptor interaction);04151(PI3K-Akt signaling pathway);04725(Cholinergic synapse);04810(Regulation of actin cytoskeleton);04810(Regulation of actin cytoskeleton)	NA	NA	cholinergic receptor muscarinic 2 [Source:HGNC Symbol;Acc:HGNC:1951]	protein_coding;processed_transcript	5.6603	0.336625	16.8149	4.07166	1.39898e-63	2.17805e-61	up	yes
ENSG00000119408	NEK6	ENST00000320246;ENST00000394199;ENST00000423785;ENST00000546191;ENST00000539416;ENST00000373600	GO:0000166(nucleotide binding);GO:0000287(magnesium ion binding);GO:0000922(spindle pole);GO:0001222(transcription corepressor binding);GO:0004672(protein kinase activity);GO:0004674(protein serine/threonine kinase activity);GO:0005515(protein binding);GO:0005524(ATP binding);GO:0005634(nucleus);GO:0005654(nucleoplasm);GO:0005737(cytoplasm);GO:0005813(centrosome);GO:0005815(microtubule organizing…	NA	K20875	EC:2.7.11.1	NIMA related kinase 6 [Source:HGNC Symbol;Acc:HGNC:7749]	protein_coding	11.3259	0.681214	16.6261	4.05538	1.48358e-63	2.28439e-61	up	yes
ENSG00000114948	ADAM23	ENST00000264377;ENST00000374415;ENST00000444281	GO:0004222(metalloendopeptidase activity);GO:0005178(integrin binding);GO:0005515(protein binding);GO:0005576(extracellular region);GO:0005886(plasma membrane);GO:0005887(integral component of plasma membrane);GO:0006508(proteolysis);GO:0007155(cell adhesion);GO:0007417(central nervous system development);GO:0008237(metallopeptidase activity);GO:0016020(membrane);GO:0016021(integral component of …	NA	K06837	EC:3.4.24.-	ADAM metallopeptidase domain 23 [Source:HGNC Symbol;Acc:HGNC:202]	protein_coding	10.4645	0.675598	15.4892	3.95319	6.59187e-63	1.00397e-60	up	yes
ENSG00000122861	PLAU	ENST00000446342;ENST00000372764	GO:0001666(response to hypoxia);GO:0004252(serine-type endopeptidase activity);GO:0005515(protein binding);GO:0005576(extracellular region);GO:0005615(extracellular space);GO:0005886(plasma membrane);GO:0005925(focal adhesion);GO:0006508(proteolysis);GO:0006935(chemotaxis);GO:0007165(signal transduction);GO:0007596(blood coagulation);GO:0007599(hemostasis);GO:0008233(peptidase activity);GO:000823…	04064(NF-kappa B signaling pathway);04610(Complement and coagulation cascades);05202(Transcriptional misregulation in cancer);05205(Proteoglycans in cancer);05206(MicroRNAs in cancer);05215(Prostate cancer);05215(Prostate cancer)	K01348	EC:3.4.21.73	plasminogen activator, urokinase [Source:HGNC Symbol;Acc:HGNC:9052]	protein_coding	8.86621	0.46296	19.1511	4.25936	1.58108e-62	2.38217e-60	up	yes
ENSG00000159216	RUNX1	ENST00000344691;ENST00000399240;ENST00000399237;ENST00000358356	GO:0000122(negative regulation of transcription by RNA polymerase II);GO:0000790(nuclear chromatin);GO:0000976(transcription regulatory region sequence-specific DNA binding);GO:0000977(RNA polymerase II regulatory region sequence-specific DNA binding);GO:0000978(RNA polymerase II cis-regulatory region sequence-specific DNA binding);GO:0000981(DNA-binding transcription factor activity, RNA polymer…	04530(Tight junction);04659(Th17 cell differentiation);05200(Pathways in cancer);05202(Transcriptional misregulation in cancer);05220(Chronic myeloid leukemia);05221(Acute myeloid leukemia);05221(Acute myeloid leukemia)	NA	NA	RUNX family transcription factor 1 [Source:HGNC Symbol;Acc:HGNC:10471]	protein_coding	1.63255	0.0847145	19.2712	4.26838	2.82513e-62	4.21125e-60	up	yes
ENSG00000131724	IL13RA1	ENST00000371666;ENST00000652600;ENST00000371642	GO:0004896(cytokine receptor activity);GO:0004923(leukemia inhibitory factor receptor activity);GO:0004924(oncostatin-M receptor activity);GO:0005127(ciliary neurotrophic factor receptor binding);GO:0005515(protein binding);GO:0005886(plasma membrane);GO:0005898(interleukin-13 receptor complex);GO:0007166(cell surface receptor signaling pathway);GO:0008284(positive regulation of cell population p…	04060(Cytokine-cytokine receptor interaction);04630(Jak-STAT signaling pathway);05200(Pathways in cancer);05200(Pathways in cancer)	K05076	NA	interleukin 13 receptor subunit alpha 1 [Source:HGNC Symbol;Acc:HGNC:5974]	protein_coding	35.6765	2.54761	14.0039	3.80776	5.2093e-62	7.68345e-60	up	yes
ENSG00000087303	NID2	ENST00000216286;ENST00000617139;ENST00000556686;ENST00000553297;ENST00000556572;ENST00000554284;ENST00000555310	GO:0005201(extracellular matrix structural constituent);GO:0005509(calcium ion binding);GO:0005515(protein binding);GO:0005518(collagen binding);GO:0005576(extracellular region);GO:0005604(basement membrane);GO:0005886(plasma membrane);GO:0007155(cell adhesion);GO:0007160(cell-matrix adhesion);GO:0030198(extracellular matrix organization);GO:0031012(extracellular matrix);GO:0062023(collagen-conta…	NA	K06826	NA	nidogen 2 [Source:HGNC Symbol;Acc:HGNC:13389]	protein_coding;retained_intron	10.3233	0.686575	15.036	3.91035	1.24697e-61	1.82006e-59	up	yes
ENSG00000142627	EPHA2	ENST00000358432;ENST00000462805;ENST00000461614	GO:0000166(nucleotide binding);GO:0001501(skeletal system development);GO:0001525(angiogenesis);GO:0001568(blood vessel development);GO:0001570(vasculogenesis);GO:0001618(virus receptor activity);GO:0001649(osteoblast differentiation);GO:0001818(negative regulation of cytokine production);GO:0002043(blood vessel endothelial cell proliferation involved in sprouting angiogenesis);GO:0004672(protein…	04010(MAPK signaling pathway);04014(Ras signaling pathway);04015(Rap1 signaling pathway);04151(PI3K-Akt signaling pathway);04360(Axon guidance);04360(Axon guidance)	K05103	EC:2.7.10.1	EPH receptor A2 [Source:HGNC Symbol;Acc:HGNC:3386]	protein_coding;processed_transcript	52.941	3.98263	13.293	3.73259	2.3385e-61	3.37804e-59	up	yes
ENSG00000171724	VAT1L	ENST00000302536;ENST00000563850	GO:0005515(protein binding);GO:0008270(zinc ion binding);GO:0016491(oxidoreductase activity);GO:0055114(oxidation-reduction process);GO:0055114(oxidation-reduction process)	NA	NA	NA	vesicle amine transport 1 like [Source:HGNC Symbol;Acc:HGNC:29315]	protein_coding;processed_transcript	38.6428	2.81964	13.7049	3.77662	3.08912e-61	4.41682e-59	up	yes
ENSG00000168398	BDKRB2	ENST00000554311;ENST00000542454;ENST00000539359	GO:0002020(protease binding);GO:0004435(phosphatidylinositol phospholipase C activity);GO:0004930(G protein-coupled receptor activity);GO:0004947(bradykinin receptor activity);GO:0005515(protein binding);GO:0005768(endosome);GO:0005886(plasma membrane);GO:0005887(integral component of plasma membrane);GO:0006939(smooth muscle contraction);GO:0006954(inflammatory response);GO:0007165(signal transd…	04020(Calcium signaling pathway);04022(cGMP-PKG signaling pathway);04071(Sphingolipid signaling pathway);04080(Neuroactive ligand-receptor interaction);04610(Complement and coagulation cascades);04750(Inflammatory mediator regulation of TRP channels);04810(Regulation of actin cytoskeleton);04961(Endocrine and other factor-regulated calcium reabsorption);05142(Chagas disease (American trypanosomia…	NA	NA	bradykinin receptor B2 [Source:HGNC Symbol;Acc:HGNC:1030]	protein_coding	4.97253	0.300941	16.5233	4.04643	6.5576e-61	9.28133e-59	up	yes
Fig8c
Pathway in differential metabolic ion of ORF1VS CON
Level1	Level2	Pathway	Pathway ID	NumFeature	NumCompound	Background	Pvalue	FDR	Compound	CompoundID	Feature
Cellular Processes	Transport and catabolism	Autophagy - animal	map04140	1	1	4	4.47239e-05	0.00011181	1-Phosphatidyl-D-myo-inositol	C01194	pos-M853T341
Environmental Information Processing	Signal transduction	Phosphatidylinositol signaling system	map04070	7	2	29	6.15737e-05	0.000142093	1,2-Diacyl-sn-glycerol;1-Phosphatidyl-D-myo-inositol	C00641;C01194	pos-M502T349;pos-M530T373;pos-M556T375;pos-M558T401;pos-M559T394;pos-M587T413;pos-M853T341
Environmental Information Processing	Signal transduction	Sphingolipid signaling pathway	map04071	3	2	16	9.63112e-06	2.88934e-05	N-Acylsphingosine;Sphingomyelin	C00195;C00550	pos-M567T407;pos-M648T298;pos-M810T418
Environmental Information Processing	Signal transduction	AMPK signaling pathway	map04152	3	1	22	0.00167401	0.00204739	Fatty acid	C00162	neg-M251T180;neg-M582T388;neg-M610T408
Human Diseases	Cancers: Overview	Choline metabolism in cancer	map05231	7	3	11	1.19662e-08	1.79493e-07	Phosphatidylcholine;Fatty acid;1-Acyl-sn-glycero-3-phosphocholine	C00157;C00162;C04230	pos-M676T309;pos-M779T321;neg-M251T180;neg-M582T388;neg-M610T408;pos-M552T244;pos-M651T333
Human Diseases	Endocrine and metabolic diseases	Insulin resistance	map04931	76	3	20	1.73384e-07	1.73384e-06	Fatty acid;N-Acylsphingosine;Triacylglycerol	C00162;C00195;C00422	neg-M251T180;neg-M582T388;neg-M610T408;pos-M567T407;pos-M493T298;pos-M516T333;pos-M521T327;pos-M549T356;pos-M605T403;pos-M619T404;pos-M634T421;pos-M647T422;pos-M659T414;pos-M662T437;pos-M688T436;pos-M688T445;pos-M690T450;pos-M704T455;pos-M711T450;pos-M713T462;pos-M714T439;pos-M716T451;pos-M718T462;pos-M727T467;pos-M730T456;pos-M732T467;pos-M739T463;pos-M741T473;pos-M744T462_1;pos-M746T473;pos-M75…
Human Diseases	Endocrine and metabolic diseases	AGE-RAGE signaling pathway in diabetic complications	map04933	1	1	10	0.000332292	0.000474703	N-Acylsphingosine	C00195	pos-M567T407
Human Diseases	Endocrine and metabolic diseases	Non-alcoholic fatty liver disease (NAFLD)	map04932	3	1	2	7.47737e-06	2.61252e-05	Fatty acid	C00162	neg-M251T180;neg-M582T388;neg-M610T408
Human Diseases	Endocrine and metabolic diseases	Type II diabetes mellitus	map04930	3	1	6	0.00011146	0.000208988	Fatty acid	C00162	neg-M251T180;neg-M582T388;neg-M610T408
Human Diseases	Infectious diseases: Bacterial	Tuberculosis	map05152	1	1	9	0.00026625	0.000399375	1-Phosphatidyl-D-myo-inositol	C01194	pos-M853T341
Human Diseases	Infectious diseases: Parasitic	Leishmaniasis	map05140	1	1	6	0.00011146	0.000208988	N-Acylsphingosine	C00195	pos-M567T407
Metabolism	Carbohydrate metabolism	Inositol phosphate metabolism	map00562	7	2	44	0.000217975	0.000363291	1,2-Diacyl-sn-glycerol;1-Phosphatidyl-D-myo-inositol	C00641;C01194	pos-M502T349;pos-M530T373;pos-M556T375;pos-M558T401;pos-M559T394;pos-M587T413;pos-M853T341
Metabolism	Global and overview maps	Metabolic pathways	map01100	91	9	1681	0.00170616	0.00204739	Phosphatidylcholine;N-Acylsphingosine;Phosphatidylglycerol;Triacylglycerol;Sphingomyelin;1,2-Diacyl-sn-glycerol;1-Phosphatidyl-D-myo-inositol;Cardiolipin;Sulfatide	C00157;C00195;C00344;C00422;C00550;C00641;C01194;C05980;C06125	pos-M676T309;pos-M779T321;pos-M567T407;neg-M865T283;pos-M493T298;pos-M516T333;pos-M521T327;pos-M549T356;pos-M605T403;pos-M619T404;pos-M634T421;pos-M647T422;pos-M659T414;pos-M662T437;pos-M688T436;pos-M688T445;pos-M690T450;pos-M704T455;pos-M711T450;pos-M713T462;pos-M714T439;pos-M716T451;pos-M718T462;pos-M727T467;pos-M730T456;pos-M732T467;pos-M739T463;pos-M741T473;pos-M744T462_1;pos-M746T473;pos-M75…
Metabolism	Glycan biosynthesis and metabolism	Glycosylphosphatidylinositol (GPI)-anchor biosynthesis	map00563	1	1	3	2.2397e-05	6.10827e-05	1-Phosphatidyl-D-myo-inositol	C01194	pos-M853T341
Metabolism	Lipid metabolism	Glycerophospholipid metabolism	map00564	16	6	52	1.75639e-11	5.26917e-10	Phosphatidylcholine;Phosphatidylglycerol;1,2-Diacyl-sn-glycerol;1-Phosphatidyl-D-myo-inositol;1-Acyl-sn-glycero-3-phosphocholine;Cardiolipin	C00157;C00344;C00641;C01194;C04230;C05980	pos-M676T309;pos-M779T321;neg-M865T283;pos-M502T349;pos-M530T373;pos-M556T375;pos-M558T401;pos-M559T394;pos-M587T413;pos-M853T341;pos-M552T244;pos-M651T333;pos-M1395T471;pos-M1395T481;pos-M1421T480;pos-M1449T489
Metabolism	Lipid metabolism	Glycerolipid metabolism	map00561	81	3	35	1.83297e-06	9.16483e-06	Fatty acid;Triacylglycerol;1,2-Diacyl-sn-glycerol	C00162;C00422;C00641	neg-M251T180;neg-M582T388;neg-M610T408;pos-M493T298;pos-M516T333;pos-M521T327;pos-M549T356;pos-M605T403;pos-M619T404;pos-M634T421;pos-M647T422;pos-M659T414;pos-M662T437;pos-M688T436;pos-M688T445;pos-M690T450;pos-M704T455;pos-M711T450;pos-M713T462;pos-M714T439;pos-M716T451;pos-M718T462;pos-M727T467;pos-M730T456;pos-M732T467;pos-M739T463;pos-M741T473;pos-M744T462_1;pos-M746T473;pos-M755T478;pos-M76…
Metabolism	Lipid metabolism	Sphingolipid metabolism	map00600	5	3	25	4.49389e-07	3.37042e-06	N-Acylsphingosine;Sphingomyelin;Sulfatide	C00195;C00550;C06125	pos-M567T407;pos-M648T298;pos-M810T418;neg-M865T348;neg-M903T352
Metabolism	Lipid metabolism	alpha-Linolenic acid metabolism	map00592	2	1	42	0.00604708	0.00647902	Phosphatidylcholine	C00157	pos-M676T309;pos-M779T321
Metabolism	Lipid metabolism	Arachidonic acid metabolism	map00590	2	1	75	0.0185083	0.0185083	Phosphatidylcholine	C00157	pos-M676T309;pos-M779T321
Metabolism	Lipid metabolism	Fatty acid degradation	map00071	3	1	50	0.00849647	0.00878945	Fatty acid	C00162	neg-M251T180;neg-M582T388;neg-M610T408
Metabolism	Lipid metabolism	Fatty acid elongation	map00062	3	1	40	0.00549538	0.00610598	Fatty acid	C00162	neg-M251T180;neg-M582T388;neg-M610T408
Metabolism	Lipid metabolism	Linoleic acid metabolism	map00591	2	1	28	0.00271367	0.00313115	Phosphatidylcholine	C00157	pos-M676T309;pos-M779T321
Organismal Systems	Digestive system	Fat digestion and absorption	map04975	75	2	13	4.94195e-06	2.11798e-05	Fatty acid;Triacylglycerol	C00162;C00422	neg-M251T180;neg-M582T388;neg-M610T408;pos-M493T298;pos-M516T333;pos-M521T327;pos-M549T356;pos-M605T403;pos-M619T404;pos-M634T421;pos-M647T422;pos-M659T414;pos-M662T437;pos-M688T436;pos-M688T445;pos-M690T450;pos-M704T455;pos-M711T450;pos-M713T462;pos-M714T439;pos-M716T451;pos-M718T462;pos-M727T467;pos-M730T456;pos-M732T467;pos-M739T463;pos-M741T473;pos-M744T462_1;pos-M746T473;pos-M755T478;pos-M76…
Organismal Systems	Digestive system	Vitamin digestion and absorption	map04977	75	2	39	0.0001516	0.00026753	Fatty acid;Triacylglycerol	C00162;C00422	neg-M251T180;neg-M582T388;neg-M610T408;pos-M493T298;pos-M516T333;pos-M521T327;pos-M549T356;pos-M605T403;pos-M619T404;pos-M634T421;pos-M647T422;pos-M659T414;pos-M662T437;pos-M688T436;pos-M688T445;pos-M690T450;pos-M704T455;pos-M711T450;pos-M713T462;pos-M714T439;pos-M716T451;pos-M718T462;pos-M727T467;pos-M730T456;pos-M732T467;pos-M739T463;pos-M741T473;pos-M744T462_1;pos-M746T473;pos-M755T478;pos-M76…
Organismal Systems	Endocrine system	Adipocytokine signaling pathway	map04920	4	2	7	6.10499e-07	3.663e-06	Fatty acid;N-Acylsphingosine	C00162;C00195	neg-M251T180;neg-M582T388;neg-M610T408;pos-M567T407
Organismal Systems	Endocrine system	Regulation of lipolysis in adipocytes	map04923	75	2	15	7.83757e-06	2.61252e-05	Fatty acid;Triacylglycerol	C00162;C00422	neg-M251T180;neg-M582T388;neg-M610T408;pos-M493T298;pos-M516T333;pos-M521T327;pos-M549T356;pos-M605T403;pos-M619T404;pos-M634T421;pos-M647T422;pos-M659T414;pos-M662T437;pos-M688T436;pos-M688T445;pos-M690T450;pos-M704T455;pos-M711T450;pos-M713T462;pos-M714T439;pos-M716T451;pos-M718T462;pos-M727T467;pos-M730T456;pos-M732T467;pos-M739T463;pos-M741T473;pos-M744T462_1;pos-M746T473;pos-M755T478;pos-M76…
Organismal Systems	Endocrine system	Insulin secretion	map04911	3	1	13	0.000573273	0.000781736	Fatty acid	C00162	neg-M251T180;neg-M582T388;neg-M610T408
Organismal Systems	Nervous system	Long-term depression	map04730	6	1	9	0.00026625	0.000399375	1,2-Diacyl-sn-glycerol	C00641	pos-M502T349;pos-M530T373;pos-M556T375;pos-M558T401;pos-M559T394;pos-M587T413
Organismal Systems	Nervous system	Neurotrophin signaling pathway	map04722	1	1	5	7.44232e-05	0.000159478	N-Acylsphingosine	C00195	pos-M567T407
Organismal Systems	Nervous system	Retrograde endocannabinoid signaling	map04723	2	1	19	0.00124504	0.00162396	Phosphatidylcholine	C00157	pos-M676T309;pos-M779T321
Fig8d
Pathway in differential metabolic ion of ORF1+FABP5 VS ORF1
Level1	Level2	Pathway	Pathway ID	NumFeature	NumCompound	Background	Pvalue	FDR	Compound	CompoundID	Feature
Cellular Processes	Transport and catabolism	Autophagy - animal	map04140	15	2	4	2.88558e-07	1.92372e-06	Phosphatidylethanolamine;1-Phosphatidyl-D-myo-inositol	C00350;C01194	pos-M693T383;pos-M747T402;pos-M771T398;pos-M799T385;pos-M821T411;neg-M712T356;neg-M753T372;pos-M853T341;pos-M879T355;pos-M893T366;pos-M905T339;pos-M907T375;pos-M912T374;pos-M935T389;neg-M888T375
Environmental Information Processing	Signal transduction	Phosphatidylinositol signaling system	map04070	21	2	29	0.000246121	0.00051815	1,2-Diacyl-sn-glycerol;1-Phosphatidyl-D-myo-inositol	C00641;C01194	pos-M502T349;pos-M530T373;pos-M556T375;pos-M558T401;pos-M559T394;pos-M580T369;pos-M585T396;pos-M587T413;pos-M613T413;pos-M639T414;pos-M665T425;pos-M667T427;pos-M693T437;pos-M853T341;pos-M879T355;pos-M893T366;pos-M905T339;pos-M907T375;pos-M912T374;pos-M935T389;neg-M888T375
Environmental Information Processing	Signal transduction	Sphingolipid signaling pathway	map04071	11	2	16	3.90897e-05	0.000104239	N-Acylsphingosine;Sphingomyelin	C00195;C00550	pos-M635T427;pos-M647T419;pos-M649T434;neg-M693T434;pos-M648T298;pos-M676T332;pos-M678T331;pos-M814T416;pos-M842T420;pos-M842T432;neg-M774T361
Environmental Information Processing	Signal transduction	AMPK signaling pathway	map04152	7	1	22	0.00405398	0.00559169	Fatty acid	C00162	neg-M251T180;neg-M301T171;neg-M303T199;neg-M305T232;neg-M327T188;neg-M329T203;neg-M333T269
Human Diseases	Cancers: Overview	Choline metabolism in cancer	map05231	81	3	11	8.55466e-08	8.55466e-07	Phosphatidylcholine;Fatty acid;1-Acyl-sn-glycero-3-phosphocholine	C00157;C00162;C04230	pos-M650T298;pos-M676T309;pos-M679T330;pos-M703T323;pos-M705T335;pos-M717T337;pos-M719T383;pos-M724T324;pos-M724T296;pos-M729T328;pos-M731T349;pos-M731T339;pos-M743T339;pos-M748T316;pos-M751T328;pos-M753T349;pos-M755T334;pos-M757T351;pos-M761T587;pos-M777T333;pos-M779T351_1;pos-M791T357;pos-M801T387;pos-M813T386;pos-M815T396;pos-M827T396;pos-M827T402;pos-M827T416;pos-M833T351;pos-M841T406;pos-M84…
Human Diseases	Endocrine and metabolic diseases	Insulin resistance	map04931	117	3	20	1.2256e-06	7.00342e-06	Fatty acid;N-Acylsphingosine;Triacylglycerol	C00162;C00195;C00422	neg-M251T180;neg-M301T171;neg-M303T199;neg-M305T232;neg-M327T188;neg-M329T203;neg-M333T269;pos-M635T427;pos-M647T419;pos-M649T434;neg-M693T434;pos-M493T298;pos-M516T333;pos-M521T327;pos-M549T356;pos-M605T403;pos-M619T404;pos-M634T421;pos-M647T422;pos-M648T426;pos-M659T414;pos-M662T437;pos-M688T436;pos-M688T445;pos-M690T450;pos-M704T455;pos-M711T450;pos-M713T462;pos-M714T439;pos-M716T451;pos-M718T…
Human Diseases	Endocrine and metabolic diseases	AGE-RAGE signaling pathway in diabetic complications	map04933	4	1	10	0.000814832	0.0014171	N-Acylsphingosine	C00195	pos-M635T427;pos-M647T419;pos-M649T434;neg-M693T434
Human Diseases	Endocrine and metabolic diseases	Non-alcoholic fatty liver disease (NAFLD)	map04932	7	1	2	1.84895e-05	6.07896e-05	Fatty acid	C00162	neg-M251T180;neg-M301T171;neg-M303T199;neg-M305T232;neg-M327T188;neg-M329T203;neg-M333T269
Human Diseases	Endocrine and metabolic diseases	Type II diabetes mellitus	map04930	7	1	6	0.000274461	0.000548921	Fatty acid	C00162	neg-M251T180;neg-M301T171;neg-M303T199;neg-M305T232;neg-M327T188;neg-M329T203;neg-M333T269
Human Diseases	Immune diseases	Systemic lupus erythematosus	map05322	4	1	3	5.53238e-05	0.000138309	Phosphatidylserine	C02737	pos-M815T360;pos-M841T376;pos-M843T391;neg-M811T362
Human Diseases	Infectious diseases: Bacterial	Pathogenic Escherichia coli infection	map05130	7	1	1	0	0	Phosphatidylethanolamine	C00350	pos-M693T383;pos-M747T402;pos-M771T398;pos-M799T385;pos-M821T411;neg-M712T356;neg-M753T372
Human Diseases	Infectious diseases: Bacterial	Tuberculosis	map05152	8	1	9	0.000653568	0.00118831	1-Phosphatidyl-D-myo-inositol	C01194	pos-M853T341;pos-M879T355;pos-M893T366;pos-M905T339;pos-M907T375;pos-M912T374;pos-M935T389;neg-M888T375
Human Diseases	Infectious diseases: Parasitic	Leishmaniasis	map05140	8	2	6	1.43489e-06	7.17447e-06	N-Acylsphingosine;Phosphatidylserine	C00195;C02737	pos-M635T427;pos-M647T419;pos-M649T434;neg-M693T434;pos-M815T360;pos-M841T376;pos-M843T391;neg-M811T362
Human Diseases	Infectious diseases: Parasitic	Amoebiasis	map05146	4	1	13	0.00140137	0.0020761	Phosphatidylserine	C02737	pos-M815T360;pos-M841T376;pos-M843T391;neg-M811T362
Metabolism	Amino acid metabolism	Glycine, serine and threonine metabolism	map00260	4	1	50	0.0199892	0.0216099	Phosphatidylserine	C02737	pos-M815T360;pos-M841T376;pos-M843T391;neg-M811T362
Metabolism	Carbohydrate metabolism	Inositol phosphate metabolism	map00562	21	2	44	0.000856085	0.00142681	1,2-Diacyl-sn-glycerol;1-Phosphatidyl-D-myo-inositol	C00641;C01194	pos-M502T349;pos-M530T373;pos-M556T375;pos-M558T401;pos-M559T394;pos-M580T369;pos-M585T396;pos-M587T413;pos-M613T413;pos-M639T414;pos-M665T425;pos-M667T427;pos-M693T437;pos-M853T341;pos-M879T355;pos-M893T366;pos-M905T339;pos-M907T375;pos-M912T374;pos-M935T389;neg-M888T375
Metabolism	Energy metabolism	Oxidative phosphorylation	map00190	1	1	16	0.00213915	0.00305593	Ubiquinone	C00399	pos-M864T469
Metabolism	Global and overview maps	Metabolic pathways	map01100	241	13	1681	0.00133192	0.0020761	Phosphatidylcholine;N-Acylsphingosine;Phosphatidylglycerol;Phosphatidylethanolamine;Ubiquinone;Triacylglycerol;Sphingomyelin;1,2-Diacyl-sn-glycerol;1-Phosphatidyl-D-myo-inositol;Phosphatidylserine;1-Alkyl-2-acylglycerophosphoethanolamine;Cardiolipin;Sulfatide	C00157;C00195;C00344;C00350;C00399;C00422;C00550;C00641;C01194;C02737;C04475;C05980;C06125	pos-M650T298;pos-M676T309;pos-M679T330;pos-M703T323;pos-M705T335;pos-M717T337;pos-M719T383;pos-M724T324;pos-M724T296;pos-M729T328;pos-M731T349;pos-M731T339;pos-M743T339;pos-M748T316;pos-M751T328;pos-M753T349;pos-M755T334;pos-M757T351;pos-M761T587;pos-M777T333;pos-M779T351_1;pos-M791T357;pos-M801T387;pos-M813T386;pos-M815T396;pos-M827T396;pos-M827T402;pos-M827T416;pos-M833T351;pos-M841T406;pos-M84…
Metabolism	Glycan biosynthesis and metabolism	Glycosylphosphatidylinositol (GPI)-anchor biosynthesis	map00563	15	2	3	7.23376e-08	8.55466e-07	Phosphatidylethanolamine;1-Phosphatidyl-D-myo-inositol	C00350;C01194	pos-M693T383;pos-M747T402;pos-M771T398;pos-M799T385;pos-M821T411;neg-M712T356;neg-M753T372;pos-M853T341;pos-M879T355;pos-M893T366;pos-M905T339;pos-M907T375;pos-M912T374;pos-M935T389;neg-M888T375
Metabolism	Lipid metabolism	Glycerophospholipid metabolism	map00564	121	9	52	1.52635e-15	3.05269e-14	Phosphatidylcholine;Phosphatidylglycerol;Phosphatidylethanolamine;1,2-Diacyl-sn-glycerol;1-Phosphatidyl-D-myo-inositol;Phosphatidylserine;1-Acyl-sn-glycero-3-phosphocholine;1-Acyl-sn-glycero-3-phosphoethanolamine;Cardiolipin	C00157;C00344;C00350;C00641;C01194;C02737;C04230;C04438;C05980	pos-M650T298;pos-M676T309;pos-M679T330;pos-M703T323;pos-M705T335;pos-M717T337;pos-M719T383;pos-M724T324;pos-M724T296;pos-M729T328;pos-M731T349;pos-M731T339;pos-M743T339;pos-M748T316;pos-M751T328;pos-M753T349;pos-M755T334;pos-M757T351;pos-M761T587;pos-M777T333;pos-M779T351_1;pos-M791T357;pos-M801T387;pos-M813T386;pos-M815T396;pos-M827T396;pos-M827T402;pos-M827T416;pos-M833T351;pos-M841T406;pos-M84…
Metabolism	Lipid metabolism	Glycerolipid metabolism	map00561	126	3	35	1.27148e-05	4.62355e-05	Fatty acid;Triacylglycerol;1,2-Diacyl-sn-glycerol	C00162;C00422;C00641	neg-M251T180;neg-M301T171;neg-M303T199;neg-M305T232;neg-M327T188;neg-M329T203;neg-M333T269;pos-M493T298;pos-M516T333;pos-M521T327;pos-M549T356;pos-M605T403;pos-M619T404;pos-M634T421;pos-M647T422;pos-M648T426;pos-M659T414;pos-M662T437;pos-M688T436;pos-M688T445;pos-M690T450;pos-M704T455;pos-M711T450;pos-M713T462;pos-M714T439;pos-M716T451;pos-M718T462;pos-M727T467;pos-M730T456;pos-M732T467;pos-M739T…
Metabolism	Lipid metabolism	Sphingolipid metabolism	map00600	21	3	25	3.15669e-06	1.26268e-05	N-Acylsphingosine;Sphingomyelin;Sulfatide	C00195;C00550;C06125	pos-M635T427;pos-M647T419;pos-M649T434;neg-M693T434;pos-M648T298;pos-M676T332;pos-M678T331;pos-M814T416;pos-M842T420;pos-M842T432;neg-M774T361;neg-M718T163;neg-M814T323;neg-M819T394;neg-M821T404;neg-M835T384;neg-M843T349;neg-M843T387;neg-M845T393;neg-M861T383;neg-M875T397
Metabolism	Lipid metabolism	alpha-Linolenic acid metabolism	map00592	42	1	42	0.0143443	0.0168757	Phosphatidylcholine	C00157	pos-M650T298;pos-M676T309;pos-M679T330;pos-M703T323;pos-M705T335;pos-M717T337;pos-M719T383;pos-M724T324;pos-M724T296;pos-M729T328;pos-M731T349;pos-M731T339;pos-M743T339;pos-M748T316;pos-M751T328;pos-M753T349;pos-M755T334;pos-M757T351;pos-M761T587;pos-M777T333;pos-M779T351_1;pos-M791T357;pos-M801T387;pos-M813T386;pos-M815T396;pos-M827T396;pos-M827T402;pos-M827T416;pos-M833T351;pos-M841T406;pos-M84…
Metabolism	Lipid metabolism	Arachidonic acid metabolism	map00590	42	1	75	0.0424434	0.0446773	Phosphatidylcholine	C00157	pos-M650T298;pos-M676T309;pos-M679T330;pos-M703T323;pos-M705T335;pos-M717T337;pos-M719T383;pos-M724T324;pos-M724T296;pos-M729T328;pos-M731T349;pos-M731T339;pos-M743T339;pos-M748T316;pos-M751T328;pos-M753T349;pos-M755T334;pos-M757T351;pos-M761T587;pos-M777T333;pos-M779T351_1;pos-M791T357;pos-M801T387;pos-M813T386;pos-M815T396;pos-M827T396;pos-M827T402;pos-M827T416;pos-M833T351;pos-M841T406;pos-M84…
Metabolism	Lipid metabolism	Ether lipid metabolism	map00565	25	1	25	0.00522393	0.00674056	1-Alkyl-2-acylglycerophosphoethanolamine	C04475	pos-M696T353;pos-M723T359;pos-M725T373;pos-M727T388;pos-M729T395;pos-M755T402;pos-M759T428;pos-M775T366_1;pos-M777T374;pos-M781T405;pos-M783T420;neg-M720T358;neg-M723T374;neg-M735T367;neg-M737T381;neg-M739T394;neg-M743T418;neg-M751T392;neg-M753T403;neg-M763T372;neg-M767T409;neg-M773T367;neg-M775T387;neg-M781T419;neg-M883T389
Metabolism	Lipid metabolism	Fatty acid degradation	map00071	7	1	50	0.0199892	0.0216099	Fatty acid	C00162	neg-M251T180;neg-M301T171;neg-M303T199;neg-M305T232;neg-M327T188;neg-M329T203;neg-M333T269
Metabolism	Lipid metabolism	Fatty acid elongation	map00062	7	1	40	0.0130625	0.0158334	Fatty acid	C00162	neg-M251T180;neg-M301T171;neg-M303T199;neg-M305T232;neg-M327T188;neg-M329T203;neg-M333T269
Metabolism	Lipid metabolism	Linoleic acid metabolism	map00591	42	1	28	0.00653095	0.00816369	Phosphatidylcholine	C00157	pos-M650T298;pos-M676T309;pos-M679T330;pos-M703T323;pos-M705T335;pos-M717T337;pos-M719T383;pos-M724T324;pos-M724T296;pos-M729T328;pos-M731T349;pos-M731T339;pos-M743T339;pos-M748T316;pos-M751T328;pos-M753T349;pos-M755T334;pos-M757T351;pos-M761T587;pos-M777T333;pos-M779T351_1;pos-M791T357;pos-M801T387;pos-M813T386;pos-M815T396;pos-M827T396;pos-M827T402;pos-M827T416;pos-M833T351;pos-M841T406;pos-M84…
Metabolism	Lipid metabolism	Steroid biosynthesis	map00100	20	1	50	0.0199892	0.0216099	Cholesterol ester	C02530	pos-M637T486;pos-M639T497;pos-M641T504;pos-M669T515;pos-M670T494;pos-M693T507;pos-M695T505;pos-M695T516;pos-M697T525;pos-M698T508;pos-M720T491;pos-M721T517;pos-M723T516;pos-M723T526;pos-M725T535;pos-M726T517;pos-M749T526;pos-M751T534;pos-M753T515;pos-M777T535
Metabolism	Metabolism of cofactors and vitamins	Ubiquinone and other terpenoid-quinone biosynthesis	map00130	1	1	90	0.0589301	0.0604412	Ubiquinone	C00399	pos-M864T469
Organismal Systems	Digestive system	Fat digestion and absorption	map04975	133	3	13	1.84345e-07	1.47476e-06	Fatty acid;Triacylglycerol;Cholesterol ester	C00162;C00422;C02530	neg-M251T180;neg-M301T171;neg-M303T199;neg-M305T232;neg-M327T188;neg-M329T203;neg-M333T269;pos-M493T298;pos-M516T333;pos-M521T327;pos-M549T356;pos-M605T403;pos-M619T404;pos-M634T421;pos-M647T422;pos-M648T426;pos-M659T414;pos-M662T437;pos-M688T436;pos-M688T445;pos-M690T450;pos-M704T455;pos-M711T450;pos-M713T462;pos-M714T439;pos-M716T451;pos-M718T462;pos-M727T467;pos-M730T456;pos-M732T467;pos-M739T…
Organismal Systems	Digestive system	Vitamin digestion and absorption	map04977	133	3	39	1.97566e-05	6.07896e-05	Fatty acid;Triacylglycerol;Cholesterol ester	C00162;C00422;C02530	neg-M251T180;neg-M301T171;neg-M303T199;neg-M305T232;neg-M327T188;neg-M329T203;neg-M333T269;pos-M493T298;pos-M516T333;pos-M521T327;pos-M549T356;pos-M605T403;pos-M619T404;pos-M634T421;pos-M647T422;pos-M648T426;pos-M659T414;pos-M662T437;pos-M688T436;pos-M688T445;pos-M690T450;pos-M704T455;pos-M711T450;pos-M713T462;pos-M714T439;pos-M716T451;pos-M718T462;pos-M727T467;pos-M730T456;pos-M732T467;pos-M739T…
Organismal Systems	Digestive system	Bile secretion	map04976	20	1	98	0.0685099	0.0685099	Cholesterol ester	C02530	pos-M637T486;pos-M639T497;pos-M641T504;pos-M669T515;pos-M670T494;pos-M693T507;pos-M695T505;pos-M695T516;pos-M697T525;pos-M698T508;pos-M720T491;pos-M721T517;pos-M723T516;pos-M723T526;pos-M725T535;pos-M726T517;pos-M749T526;pos-M751T534;pos-M753T515;pos-M777T535
Organismal Systems	Endocrine system	Adipocytokine signaling pathway	map04920	11	2	7	2.50419e-06	1.11297e-05	Fatty acid;N-Acylsphingosine	C00162;C00195	neg-M251T180;neg-M301T171;neg-M303T199;neg-M305T232;neg-M327T188;neg-M329T203;neg-M333T269;pos-M635T427;pos-M647T419;pos-M649T434;neg-M693T434
Organismal Systems	Endocrine system	Regulation of lipolysis in adipocytes	map04923	113	2	15	3.18477e-05	9.09933e-05	Fatty acid;Triacylglycerol	C00162;C00422	neg-M251T180;neg-M301T171;neg-M303T199;neg-M305T232;neg-M327T188;neg-M329T203;neg-M333T269;pos-M493T298;pos-M516T333;pos-M521T327;pos-M549T356;pos-M605T403;pos-M619T404;pos-M634T421;pos-M647T422;pos-M648T426;pos-M659T414;pos-M662T437;pos-M688T436;pos-M688T445;pos-M690T450;pos-M704T455;pos-M711T450;pos-M713T462;pos-M714T439;pos-M716T451;pos-M718T462;pos-M727T467;pos-M730T456;pos-M732T467;pos-M739T…
Organismal Systems	Endocrine system	Insulin secretion	map04911	7	1	13	0.00140137	0.0020761	Fatty acid	C00162	neg-M251T180;neg-M301T171;neg-M303T199;neg-M305T232;neg-M327T188;neg-M329T203;neg-M333T269
Organismal Systems	Endocrine system	Ovarian steroidogenesis	map04913	20	1	24	0.00481855	0.00642473	Cholesterol ester	C02530	pos-M637T486;pos-M639T497;pos-M641T504;pos-M669T515;pos-M670T494;pos-M693T507;pos-M695T505;pos-M695T516;pos-M697T525;pos-M698T508;pos-M720T491;pos-M721T517;pos-M723T516;pos-M723T526;pos-M725T535;pos-M726T517;pos-M749T526;pos-M751T534;pos-M753T515;pos-M777T535
Organismal Systems	Nervous system	Retrograde endocannabinoid signaling	map04723	49	2	19	6.70847e-05	0.000157846	Phosphatidylcholine;Phosphatidylethanolamine	C00157;C00350	pos-M650T298;pos-M676T309;pos-M679T330;pos-M703T323;pos-M705T335;pos-M717T337;pos-M719T383;pos-M724T324;pos-M724T296;pos-M729T328;pos-M731T349;pos-M731T339;pos-M743T339;pos-M748T316;pos-M751T328;pos-M753T349;pos-M755T334;pos-M757T351;pos-M761T587;pos-M777T333;pos-M779T351_1;pos-M791T357;pos-M801T387;pos-M813T386;pos-M815T396;pos-M827T396;pos-M827T402;pos-M827T416;pos-M833T351;pos-M841T406;pos-M84…
Organismal Systems	Nervous system	Long-term depression	map04730	13	1	9	0.000653568	0.00118831	1,2-Diacyl-sn-glycerol	C00641	pos-M502T349;pos-M530T373;pos-M556T375;pos-M558T401;pos-M559T394;pos-M580T369;pos-M585T396;pos-M587T413;pos-M613T413;pos-M639T414;pos-M665T425;pos-M667T427;pos-M693T437
Organismal Systems	Nervous system	Neurotrophin signaling pathway	map04722	4	1	5	0.000183452	0.000407671	N-Acylsphingosine	C00195	pos-M635T427;pos-M647T419;pos-M649T434;neg-M693T434
Fig8f	Con	ORF1	ORF1+FABP5
	150	40	80
	232	45	76
	200	42	69
Fig8g	Con	ORF1	ORF1+FABP5
	0.27	0.13	0.25
	0.28	0.16	0.26
	0.29	0.17	0.3

## Sheet: IP-MS(NBASP)
IP-MS
Accession	Description	ΣCoverage	Σ# Proteins	Σ# Unique Peptides	Σ# Peptides	Σ# PSMs	Coverage YMJ1	# Peptides YMJ1	# PSM YMJ1	Coverage YMJ2	# Peptides YMJ2	# PSM YMJ2	# AAs	MW [kDa]	calc. pI
P35527	Keratin, type I cytoskeletal 9 OS=Homo sapiens OX=9606 GN=KRT9 PE=1 SV=3 - [K1C9_HUMAN]	73.03	2	30	30	94	72.87	29	58	51.85	20	36	623	62.0268	5.23682
P08779	Keratin, type I cytoskeletal 16 OS=Homo sapiens OX=9606 GN=KRT16 PE=1 SV=4 - [K1C16_HUMAN]	67.23	13	8	29	54	67.23	29	40	30.87	12	14	473	51.2362	5.04639
H6VRF8	Keratin 1 OS=Homo sapiens OX=9606 GN=KRT1 PE=3 SV=1 - [H6VRF8_HUMAN]	67.08	22	41	49	119	64.75	45	76	49.22	28	43	644	66.013	8.11865
P35908	Keratin, type II cytoskeletal 2 epidermal OS=Homo sapiens OX=9606 GN=KRT2 PE=1 SV=2 - [K22E_HUMAN]	66.82	6	27	35	76	65.41	34	45	48.2	25	31	639	65.3932	8.00146
P13645	Keratin, type I cytoskeletal 10 OS=Homo sapiens OX=9606 GN=KRT10 PE=1 SV=6 - [K1C10_HUMAN]	64.21	10	31	35	94	62.16	32	53	60.96	30	41	584	58.7917	5.21143
Q16195	Keratin (Fragment) OS=Homo sapiens OX=9606 GN=keratin PE=2 SV=1 - [Q16195_HUMAN]	60.66	1	1	12	22	60.66	12	17	27.46	5	5	244	27.6416	4.83057
P02533	Keratin, type I cytoskeletal 14 OS=Homo sapiens OX=9606 GN=KRT14 PE=1 SV=4 - [K1C14_HUMAN]	59.32	12	13	27	55	59.32	27	40	32.42	11	15	472	51.5294	5.16064
I6L8B7	Fatty acid-binding protein 5 OS=Homo sapiens OX=9606 GN=FABP5 PE=1 SV=1 - [I6L8B7_HUMAN]	54.46	3	4	4	5	54.46	4	4	8.91	1	1	101	11.2495	6.07471
B4DRR0	cDNA FLJ53910, highly similar to Keratin, type II cytoskeletal 6A OS=Homo sapiens OX=9606 PE=2 SV=1 - [B4DRR0_HUMAN]	53.64	16	2	33	63	53.64	32	44	26.73	16	19	535	57.8032	8.00146
Q04695	Keratin, type I cytoskeletal 17 OS=Homo sapiens OX=9606 GN=KRT17 PE=1 SV=2 - [K1C17_HUMAN]	53.47	13	13	23	39	53.47	23	31	16.67	6	8	432	48.076	5.021
P48668	Keratin, type II cytoskeletal 6C OS=Homo sapiens OX=9606 GN=KRT6C PE=1 SV=3 - [K2C6C_HUMAN]	50.89	13	1	32	60	50.89	31	42	23.58	15	18	564	59.9883	8.00146
P04259	Keratin, type II cytoskeletal 6B OS=Homo sapiens OX=9606 GN=KRT6B PE=1 SV=5 - [K2C6B_HUMAN]	50.89	10	2	32	62	50.89	31	42	25.35	16	20	564	60.0303	8.00146
P62805	Histone H4 OS=Homo sapiens OX=9606 GN=H4C1 PE=1 SV=2 - [H4_HUMAN]	50.49	3	5	5	12	50.49	5	7	42.72	4	5	103	11.3604	11.356
A0A481SHK9	Hemoglobin subunit beta OS=Homo sapiens OX=9606 GN=HBB PE=3 SV=1 - [A0A481SHK9_HUMAN]	47.62	74	5	5	7	47.62	5	5	15.65	2	2	147	15.9583	7.6499
U3PXP0	Alpha globin chain (Fragment) OS=Homo sapiens OX=9606 GN=HBA2 PE=3 SV=1 - [U3PXP0_HUMAN]	47.06	21	2	2	6	47.06	2	3	47.06	2	3	51	5.69882	7.51807
P22528	Cornifin-B OS=Homo sapiens OX=9606 GN=SPRR1B PE=1 SV=2 - [SPR1B_HUMAN]	46.07	2	2	3	3	46.07	3	3				89	9.88093	8.48486
P81605	Dermcidin OS=Homo sapiens OX=9606 GN=DCD PE=1 SV=2 - [DCD_HUMAN]	42.73	1	5	5	9	42.73	5	5	22.73	3	4	110	11.2768	6.53662
B0AZS6	14-3-3 protein zeta/delta OS=Homo sapiens OX=9606 GN=YWHAZ PE=1 SV=1 - [B0AZS6_HUMAN]	42.26	15	4	5	5	42.26	5	5				168	19.0604	4.56396
P13647	Keratin, type II cytoskeletal 5 OS=Homo sapiens OX=9606 GN=KRT5 PE=1 SV=3 - [K2C5_HUMAN]	42.03	15	17	28	50	40.34	27	33	24.41	14	17	590	62.34	7.73779
A8K9J7	Histone H2B OS=Homo sapiens OX=9606 PE=2 SV=1 - [A8K9J7_HUMAN]	41.27	22	5	5	9	41.27	5	6	19.05	2	3	126	13.9876	10.3159
B4DVQ0	cDNA FLJ58286, highly similar to Actin, cytoplasmic 2 OS=Homo sapiens OX=9606 PE=2 SV=1 - [B4DVQ0_HUMAN]	40.54	102	5	10	26	33.93	8	12	37.24	9	14	333	37.3246	5.70654
P05109	Protein S100-A8 OS=Homo sapiens OX=9606 GN=S100A8 PE=1 SV=1 - [S10A8_HUMAN]	38.71	1	4	4	5	38.71	4	5				93	10.8276	7.03467
B2R4M6	Protein S100 OS=Homo sapiens OX=9606 PE=2 SV=1 - [B2R4M6_HUMAN]	38.6	2	4	4	7	38.6	4	6	13.16	1	1	114	13.2015	6.12549
B7ZLF8	Uncharacterized protein OS=Homo sapiens OX=9606 PE=2 SV=1 - [B7ZLF8_HUMAN]	37.08	1	2	3	3	37.08	3	3				89	9.92898	8.76318
Q5SY85	Protein FAM201A OS=Homo sapiens OX=9606 GN=FAM201A PE=4 SV=1 - [F201A_HUMAN]	36.13	1	4	4	6	36.13	4	6				155	16.4673	8.67529
A0A1B1HY11	Myomesin 1 variant 1 isoform a (Fragment) OS=Homo sapiens OX=9606 GN=MYOM1 PE=4 SV=1 - [A0A1B1HY11_HUMAN]	34.85	4	1	1	1				34.85	1	1	66	7.32375	8.54346
A0A5C2FTG9	IGL c119_light_IGKV2-28_IGKJ1 (Fragment) OS=Homo sapiens OX=9606 PE=2 SV=1 - [A0A5C2FTG9_HUMAN]	34.82	238	1	2	2	23.21	1	1	11.61	1	1	112	12.2291	5.96045
A0A024R1X8	Junction plakoglobin, isoform CRA_a OS=Homo sapiens OX=9606 GN=JUP PE=4 SV=1 - [A0A024R1X8_HUMAN]	28.99	22	17	17	19	28.99	17	19				745	81.6748	6.13818
A0A087X243	Glutathione S-transferase P (Fragment) OS=Homo sapiens OX=9606 GN=GSTP1 PE=1 SV=1 - [A0A087X243_HUMAN]	28.99	4	1	1	2	28.99	1	1	28.99	1	1	69	7.44466	7.07861
Q96RV7	3-phosphoglycerate dehydrogenase (Fragment) OS=Homo sapiens OX=9606 PE=4 SV=1 - [Q96RV7_HUMAN]	28.57	11	1	1	1	28.57	1	1				28	3.21975	6.45557
H0YFX9	Histone H2A (Fragment) OS=Homo sapiens OX=9606 GN=H2AJ PE=1 SV=1 - [H0YFX9_HUMAN]	28.26	24	2	2	2	7.61	1	1	20.65	1	1	92	9.96958	9.70068
B7Z6P1	cDNA FLJ53662, highly similar to Actin, alpha skeletal muscle OS=Homo sapiens OX=9606 PE=2 SV=1 - [B7Z6P1_HUMAN]	26.82	57	2	7	15	23.91	6	8	16.91	5	7	343	38.5541	5.37646
P31947	14-3-3 protein sigma OS=Homo sapiens OX=9606 GN=SFN PE=1 SV=1 - [1433S_HUMAN]	26.21	27	4	5	6	26.21	5	6				248	27.7567	4.7417
P22532	Small proline-rich protein 2D OS=Homo sapiens OX=9606 GN=SPRR2D PE=2 SV=2 - [SPR2D_HUMAN]	25	7	2	2	3	25	2	3				72	7.89962	8.36768
F8W026	Endoplasmin (Fragment) OS=Homo sapiens OX=9606 GN=HSP90B1 PE=1 SV=8 - [F8W026_HUMAN]	25	11	1	1	1				25	1	1	48	5.47792	4.89404
F6KPG5	Albumin (Fragment) OS=Homo sapiens OX=9606 PE=2 SV=1 - [F6KPG5_HUMAN]	24.62	14	14	14	22	23.25	13	15	9.4	5	7	585	66.488	6.03662
P61626	Lysozyme C OS=Homo sapiens OX=9606 GN=LYZ PE=1 SV=1 - [LYSC_HUMAN]	24.32	3	2	2	2	5.41	1	1	18.92	1	1	148	16.5263	9.15869
F8VR69	60S ribosomal protein L6 (Fragment) OS=Homo sapiens OX=9606 GN=RPL6 PE=1 SV=8 - [F8VR69_HUMAN]	23.81	9	1	1	1	23.81	1	1				63	7.18617	11.6489
H0YN42	Annexin (Fragment) OS=Homo sapiens OX=9606 GN=ANXA2 PE=1 SV=1 - [H0YN42_HUMAN]	23.44	24	5	5	5	19.92	4	4	3.52	1	1	256	28.8068	5.78271
Q13901	Nuclear nucleic acid-binding protein C1D OS=Homo sapiens OX=9606 GN=C1D PE=1 SV=1 - [C1D_HUMAN]	22.7	1	1	1	1				22.7	1	1	141	16.0093	9.02686
P31151	Protein S100-A7 OS=Homo sapiens OX=9606 GN=S100A7 PE=1 SV=4 - [S10A7_HUMAN]	21.78	2	2	2	4	21.78	2	3	10.89	1	1	101	11.4636	6.771
B4DJM5	cDNA FLJ61294, highly similar to Keratin, type I cytoskeletal 17 OS=Homo sapiens OX=9606 PE=2 SV=1 - [B4DJM5_HUMAN]	20.9	3	1	4	7	14.12	3	4	11.86	2	3	177	18.9331	8.1333
P04406	Glyceraldehyde-3-phosphate dehydrogenase OS=Homo sapiens OX=9606 GN=GAPDH PE=1 SV=3 - [G3P_HUMAN]	19.7	7	4	4	8	19.7	4	5	15.52	3	3	335	36.0304	8.45557
B7Z4V2	cDNA FLJ51907, highly similar to Stress-70 protein, mitochondrial OS=Homo sapiens OX=9606 PE=2 SV=1 - [B7Z4V2_HUMAN]	19.25	12	10	10	13	7.97	4	4	17.14	9	9	665	72.3561	5.93506
Q86YZ3	Hornerin OS=Homo sapiens OX=9606 GN=HRNR PE=1 SV=2 - [HORN_HUMAN]	19.23	1	18	18	35	12.84	13	18	16.32	13	17	2850	282.228	10.0376
C9J0E4	Cystatin-A OS=Homo sapiens OX=9606 GN=CSTA PE=1 SV=1 - [C9J0E4_HUMAN]	19.05	2	1	1	1	19.05	1	1				63	7.08178	7.23975
P15924	Desmoplakin OS=Homo sapiens OX=9606 GN=DSP PE=1 SV=3 - [DESP_HUMAN]	18.43	7	45	45	48	18.43	45	45	1.15	3	3	2871	331.569	6.81494
P62269	40S ribosomal protein S18 OS=Homo sapiens OX=9606 GN=RPS18 PE=1 SV=3 - [RS18_HUMAN]	18.42	2	3	3	3	5.26	1	1	13.16	2	2	152	17.7079	10.9897
Q8N1N4	Keratin, type II cytoskeletal 78 OS=Homo sapiens OX=9606 GN=KRT78 PE=1 SV=2 - [K2C78_HUMAN]	16.73	3	7	8	9	16.73	8	8	1.92	1	1	520	56.8305	6.02393
B4DL87	cDNA FLJ52243, highly similar to Heat-shock protein beta-1 OS=Homo sapiens OX=9606 PE=2 SV=1 - [B4DL87_HUMAN]	15.88	3	2	2	3	15.88	2	3				170	18.5245	6.94678
A0A5C2GBS8	IGH + IGL c198_heavy_IGHV3-20_IGHD1-26_IGHJ4 (Fragment) OS=Homo sapiens OX=9606 PE=2 SV=1 - [A0A5C2GBS8_HUMAN]	15.57	1	1	1	2	15.57	1	1	15.57	1	1	122	13.4835	8.29443
Q0KKI6	Immunoblobulin light chain (Fragment) OS=Homo sapiens OX=9606 PE=1 SV=1 - [Q0KKI6_HUMAN]	15.07	251	1	2	2	9.13	1	1	5.94	1	1	219	24.015	8.06006
K7EPT8	Glial fibrillary acidic protein (Fragment) OS=Homo sapiens OX=9606 GN=GFAP PE=1 SV=2 - [K7EPT8_HUMAN]	14.67	15	1	2	7	14.67	2	7				75	8.37153	9.86182
A0A0J9YXT7	MICOS complex subunit (Fragment) OS=Homo sapiens OX=9606 GN=APOO PE=4 SV=1 - [A0A0J9YXT7_HUMAN]	14.29	1	1	1	1	14.29	1	1				49	5.19782	10.2134
B3KPS3	Tubulin alpha chain OS=Homo sapiens OX=9606 PE=2 SV=1 - [B3KPS3_HUMAN]	14.18	20	2	5	9	14.18	5	6	7.69	3	3	416	46.2118	5.12256
Q5T749	Keratinocyte proline-rich protein OS=Homo sapiens OX=9606 GN=KPRP PE=1 SV=1 - [KPRP_HUMAN]	13.99	1	5	5	6	13.99	5	5	1.73	1	1	579	64.0932	8.26514
Q5ZEZ4	Alpha-actinin 1 (Fragment) OS=Homo sapiens OX=9606 GN=ACTN1 PE=2 SV=1 - [Q5ZEZ4_HUMAN]	13.95	17	1	1	2	13.95	1	1	13.95	1	1	86	10.1891	5.69385
A0A5C2GB61	IGH + IGL c40_heavy_IGHV3-53_IGHD2-2_IGHJ4 (Fragment) OS=Homo sapiens OX=9606 PE=2 SV=1 - [A0A5C2GB61_HUMAN]	13.91	39	1	1	2	13.91	1	1	13.91	1	1	115	12.355	5.05908
B3KRK8	cDNA FLJ34494 fis, clone HLUNG2005030, highly similar to VIMENTIN OS=Homo sapiens OX=9606 PE=2 SV=1 - [B3KRK8_HUMAN]	13.76	20	5	5	6	5.9	2	2	10.32	4	4	407	46.9477	4.99561
K7ERE3	Keratin, type I cytoskeletal 13 OS=Homo sapiens OX=9606 GN=KRT13 PE=1 SV=1 - [K7ERE3_HUMAN]	13.73	10	2	7	15	10.6	6	9	11.57	5	6	415	45.2322	4.80518
Q71U36	Tubulin alpha-1A chain OS=Homo sapiens OX=9606 GN=TUBA1A PE=1 SV=1 - [TBA1A_HUMAN]	13.08	20	2	5	7	13.08	5	5	3.99	2	2	451	50.1036	5.05908
A0A5C2FWF2	IGL c516_light_IGLV1-51_IGLJ2 (Fragment) OS=Homo sapiens OX=9606 PE=2 SV=1 - [A0A5C2FWF2_HUMAN]	12.73	6	1	1	1				12.73	1	1	110	11.4237	8.47021
P31025	Lipocalin-1 OS=Homo sapiens OX=9606 GN=LCN1 PE=1 SV=1 - [LCN1_HUMAN]	12.5	2	2	2	3	6.25	1	1	12.5	2	2	176	19.2378	5.57959
A0A5C2GAH8	IGH c293_heavy__IGHV1-18_IGHD4-17_IGHJ4 (Fragment) OS=Homo sapiens OX=9606 PE=2 SV=1 - [A0A5C2GAH8_HUMAN]	11.86	6	1	1	1				11.86	1	1	118	13.1113	7.12256
Q96FQ6	Protein S100-A16 OS=Homo sapiens OX=9606 GN=S100A16 PE=1 SV=1 - [S10AG_HUMAN]	11.65	1	1	1	1	11.65	1	1				103	11.794	6.78564
Q02413	Desmoglein-1 OS=Homo sapiens OX=9606 GN=DSG1 PE=1 SV=2 - [DSG1_HUMAN]	11.63	1	7	7	10	11.63	7	10				1049	113.676	5.03369
A0A0X9V9B3	MS-F1 light chain variable region (Fragment) OS=Homo sapiens OX=9606 PE=2 SV=1 - [A0A0X9V9B3_HUMAN]	11.61	11	1	1	1				11.61	1	1	112	12.1	5.96045
A0A125QYY8	IBM-B1 light chain variable region (Fragment) OS=Homo sapiens OX=9606 PE=2 SV=1 - [A0A125QYY8_HUMAN]	11.61	1	1	1	1				11.61	1	1	112	12.1591	8.49951
P07477	Trypsin-1 OS=Homo sapiens OX=9606 GN=PRSS1 PE=1 SV=1 - [TRY1_HUMAN]	11.34	19	1	2	8	11.34	2	5	11.34	2	3	247	26.5411	6.50732
A4UCS6	Peroxiredoxin 6 (Fragment) OS=Homo sapiens OX=9606 PE=2 SV=1 - [A4UCS6_HUMAN]	11.25	2	1	1	1	11.25	1	1				80	9.00878	5.14795
Q96P63	Serpin B12 OS=Homo sapiens OX=9606 GN=SERPINB12 PE=1 SV=1 - [SPB12_HUMAN]	11.11	2	3	3	3	11.11	3	3				405	46.2471	5.52881
P00338	L-lactate dehydrogenase A chain OS=Homo sapiens OX=9606 GN=LDHA PE=1 SV=2 - [LDHA_HUMAN]	10.54	23	3	3	3	10.54	3	3				332	36.6654	8.26514
P31949	Protein S100-A11 OS=Homo sapiens OX=9606 GN=S100A11 PE=1 SV=2 - [S10AB_HUMAN]	10.48	1	1	1	1	10.48	1	1				105	11.7328	7.12256
P25311	Zinc-alpha-2-glycoprotein OS=Homo sapiens OX=9606 GN=AZGP1 PE=1 SV=2 - [ZA2G_HUMAN]	10.4	4	2	2	2	3.36	1	1	7.05	1	1	298	34.2371	6.04932
Q53HF2	Heat shock 70kDa protein 8 isoform 2 variant (Fragment) OS=Homo sapiens OX=9606 PE=1 SV=1 - [Q53HF2_HUMAN]	10.14	46	2	4	7	10.14	4	4	8.11	3	3	493	53.4665	5.85889
W5X314	Lamin A/C (Fragment) OS=Homo sapiens OX=9606 PE=3 SV=1 - [W5X314_HUMAN]	10	6	1	1	1	10	1	1				90	10.0963	5.57959
A1L195	Tubulin beta chain (Fragment) OS=Homo sapiens OX=9606 GN=TUBB2B PE=2 SV=2 - [A1L195_HUMAN]	9.57	28	1	1	1	9.57	1	1				188	20.585	5.04639
Q9HB00	Desmocollin 1, isoform CRA_b OS=Homo sapiens OX=9606 GN=DSC1 PE=4 SV=1 - [Q9HB00_HUMAN]	9.52	2	6	6	6	9.52	6	6				840	93.776	5.52881
A0A5C2GDX6	IGH c191_heavy__IGHV1-46_IGHD1-14_IGHJ4 (Fragment) OS=Homo sapiens OX=9606 PE=2 SV=1 - [A0A5C2GDX6_HUMAN]	9.48	2	1	1	1				9.48	1	1	116	12.6882	8.44092
A0A5C2GAB1	IGH + IGL c25_light_IGLV3-1_IGLJ2 (Fragment) OS=Homo sapiens OX=9606 PE=2 SV=1 - [A0A5C2GAB1_HUMAN]	9.43	2	1	1	1				9.43	1	1	106	11.6157	5.33838
A0A5C2GQN8	IG c1213_heavy_IGHV1-69_IGHD6-6_IGHJ5 (Fragment) OS=Homo sapiens OX=9606 PE=2 SV=1 - [A0A5C2GQN8_HUMAN]	9.17	10	1	1	1				9.17	1	1	120	13.0475	8.92432
Q6UWP8	Suprabasin OS=Homo sapiens OX=9606 GN=SBSN PE=1 SV=2 - [SBSN_HUMAN]	9.15	1	1	1	1				9.15	1	1	590	60.5046	7.00537
P01857	Immunoglobulin heavy constant gamma 1 OS=Homo sapiens OX=9606 GN=IGHG1 PE=1 SV=1 - [IGHG1_HUMAN]	9.09	49	2	2	2	9.09	2	2				330	36.0832	8.19189
A0A590UJL8	H3.2 histone (putative) (Fragment) OS=Homo sapiens OX=9606 GN=H3-2 PE=1 SV=1 - [A0A590UJL8_HUMAN]	8.86	15	1	1	1	8.86	1	1				79	9.14792	9.45166
A0A024R952	Plakophilin 1 (Ectodermal dysplasia/skin fragility syndrome), isoform CRA_a OS=Homo sapiens OX=9606 GN=PKP1 PE=4 SV=1 - [A0A024R952_HUMAN]	8.82	4	5	5	5	8.82	5	5				726	80.4455	8.96826
P47929	Galectin-7 OS=Homo sapiens OX=9606 GN=LGALS7 PE=1 SV=2 - [LEG7_HUMAN]	8.82	1	1	1	2	8.82	1	2				136	15.0658	7.62061
Q86Y46	Keratin, type II cytoskeletal 73 OS=Homo sapiens OX=9606 GN=KRT73 PE=1 SV=1 - [K2C73_HUMAN]	8.52	6	1	3	7	8.52	3	4	3.52	2	3	540	58.8867	7.2251
A1A508	PRSS3 protein OS=Homo sapiens OX=9606 GN=PRSS3 PE=2 SV=1 - [A1A508_HUMAN]	8.5	8	1	2	3	8.5	2	2	3.24	1	1	247	26.4701	7.21045
P16403	Histone H1.2 OS=Homo sapiens OX=9606 GN=H1-2 PE=1 SV=2 - [H12_HUMAN]	8.45	7	2	2	2	8.45	2	2				213	21.3517	10.9312
A0A5C2FV56	IGL c901_light_IGKV3-15_IGKJ1 (Fragment) OS=Homo sapiens OX=9606 PE=2 SV=1 - [A0A5C2FV56_HUMAN]	8.41	5	1	1	1	8.41	1	1				107	11.5147	8.48486
H0YK49	Electron transfer flavoprotein subunit alpha, mitochondrial OS=Homo sapiens OX=9606 GN=ETFA PE=1 SV=1 - [H0YK49_HUMAN]	8.3	6	1	1	2	8.3	1	1	8.3	1	1	229	24.1448	8.66064
Q6KB66	Keratin, type II cytoskeletal 80 OS=Homo sapiens OX=9606 GN=KRT80 PE=1 SV=2 - [K2C80_HUMAN]	8.19	15	2	3	5	8.19	3	5				452	50.4938	5.66846
B4DWS9	cDNA FLJ57640, highly similar to Serpin B5 OS=Homo sapiens OX=9606 PE=2 SV=1 - [B4DWS9_HUMAN]	8.01	2	2	2	2	8.01	2	2				287	32.4394	6.53662
A0A2R8Y6G6	Alpha-enolase OS=Homo sapiens OX=9606 GN=ENO1 PE=1 SV=1 - [A0A2R8Y6G6_HUMAN]	7.6	23	2	2	2	7.6	2	2				434	47.2973	6.99072
Q53H37	Calmodulin-like skin protein variant (Fragment) OS=Homo sapiens OX=9606 PE=2 SV=1 - [Q53H37_HUMAN]	7.53	2	1	1	1	7.53	1	1				146	15.8667	4.43701
F8WE65	Peptidyl-prolyl cis-trans isomerase OS=Homo sapiens OX=9606 GN=PPIA PE=1 SV=1 - [F8WE65_HUMAN]	7.5	7	1	1	1	7.5	1	1				120	13.0133	6.771
P11021	Endoplasmic reticulum chaperone BiP OS=Homo sapiens OX=9606 GN=HSPA5 PE=1 SV=2 - [BIP_HUMAN]	6.73	4	1	3	5	6.73	3	3	4.13	2	2	654	72.2884	5.16064
P35579	Myosin-9 OS=Homo sapiens OX=9606 GN=MYH9 PE=1 SV=4 - [MYH9_HUMAN]	6.58	23	11	11	16	3.83	7	7	5.51	9	9	1960	226.392	5.60498
A2N0U5	VH6DJ protein (Fragment) OS=Homo sapiens OX=9606 GN=VH6DJ PE=2 SV=1 - [A2N0U5_HUMAN]	6.42	5	1	1	2	6.42	1	1	6.42	1	1	109	12.1757	5.36377
A0A5C2GDN8	IG c680_heavy_IGHV2-5_IGHD3-22_IGHJ4 (Fragment) OS=Homo sapiens OX=9606 PE=2 SV=1 - [A0A5C2GDN8_HUMAN]	6.35	1	1	1	1	6.35	1	1				126	14.0271	8.98291
P12273	Prolactin-inducible protein OS=Homo sapiens OX=9606 GN=PIP PE=1 SV=1 - [PIP_HUMAN]	5.48	1	1	1	1	5.48	1	1				146	16.5618	8.04541
Q0EFA5	S protein OS=Homo sapiens OX=9606 GN=S PE=4 SV=1 - [Q0EFA5_HUMAN]	5.27	13	2	2	2	5.27	2	2				512	49.8655	8.1333
A8K8C3	cDNA FLJ75438 OS=Homo sapiens OX=9606 PE=2 SV=1 - [A8K8C3_HUMAN]	5.2	3	1	1	1				5.2	1	1	577	65.3178	8.08936
B7Z556	cDNA FLJ56822, highly similar to Alpha-2-HS-glycoprotein OS=Homo sapiens OX=9606 PE=2 SV=1 - [B7Z556_HUMAN]	4.9	3	1	1	2	4.9	1	1	4.9	1	1	245	27.3369	6.52197
A0JNT2	KRT83 protein OS=Homo sapiens OX=9606 GN=KRT83 PE=2 SV=1 - [A0JNT2_HUMAN]	4.47	9	2	2	2	4.47	2	2				447	49.6095	5.38916
B4DWR5	cDNA FLJ51358, highly similar to Involucrin OS=Homo sapiens OX=9606 PE=2 SV=1 - [B4DWR5_HUMAN]	4.45	3	1	1	1	4.45	1	1				449	52.4931	4.48779
Q08188	Protein-glutamine gamma-glutamyltransferase E OS=Homo sapiens OX=9606 GN=TGM3 PE=1 SV=4 - [TGM3_HUMAN]	4.18	4	3	3	3	4.18	3	3				693	76.5836	5.85889
P23490	Loricrin OS=Homo sapiens OX=9606 GN=LOR PE=1 SV=2 - [LORI_HUMAN]	3.85	3	1	1	1	3.85	1	1				312	25.7445	8.08936
Q53RT3	Retroviral-like aspartic protease 1 OS=Homo sapiens OX=9606 GN=ASPRV1 PE=1 SV=1 - [APRV1_HUMAN]	3.79	1	1	1	1	3.79	1	1				343	36.9681	5.43994
B9A064	Immunoglobulin lambda-like polypeptide 5 OS=Homo sapiens OX=9606 GN=IGLL5 PE=2 SV=2 - [IGLL5_HUMAN]	3.74	14	1	1	1	3.74	1	1				214	23.0486	8.83643
I0B0K3	Truncated profilaggrin OS=Homo sapiens OX=9606 GN=FLG PE=4 SV=1 - [I0B0K3_HUMAN]	3.52	11	3	3	3	3.52	3	3				825	91.0478	9.36377
A0A075B730	Epiplakin OS=Homo sapiens OX=9606 GN=EPPK1 PE=1 SV=2 - [A0A075B730_HUMAN]	3.46	5	2	2	2	3.46	2	2				5063	552.791	5.60498
A0A024RA28	Heterogeneous nuclear ribonucleoprotein A2/B1, isoform CRA_d OS=Homo sapiens OX=9606 GN=HNRPA2B1 PE=4 SV=1 - [A0A024RA28_HUMAN]	3.32	3	1	1	1				3.32	1	1	301	31.1435	9.14404
Q5T750	Skin-specific protein 32 OS=Homo sapiens OX=9606 GN=XP32 PE=1 SV=1 - [XP32_HUMAN]	3.2	1	1	1	1	3.2	1	1				250	26.2193	7.97217
Q86TW7	Dihydrolipoamide acetyltransferase component of pyruvate dehydrogenase complex (Fragment) OS=Homo sapiens OX=9606 GN=DLST PE=2 SV=1 - [Q86TW7_HUMAN]	3.19	4	1	1	1	3.19	1	1				251	26.8682	10.0815
Q5S4N1	Uncharacterized protein (Fragment) OS=Homo sapiens OX=9606 PE=2 SV=1 - [Q5S4N1_HUMAN]	3.04	21	1	1	1	3.04	1	1				362	40.1621	7.88428
Q5D862	Filaggrin-2 OS=Homo sapiens OX=9606 GN=FLG2 PE=1 SV=1 - [FILA2_HUMAN]	3.01	1	3	3	5	3.01	3	3	2.59	2	2	2391	247.928	8.30908
A0A024RC87	Ribonuclease/angiogenin inhibitor 1, isoform CRA_a OS=Homo sapiens OX=9606 GN=RNH1 PE=4 SV=1 - [A0A024RC87_HUMAN]	2.63	2	1	1	1	2.63	1	1				456	49.3848	4.84326
B4DHZ6	Transferrin, isoform CRA_c OS=Homo sapiens OX=9606 GN=TF PE=2 SV=1 - [B4DHZ6_HUMAN]	2.59	7	1	1	1	2.59	1	1				424	47.357	7.04932
P25705	ATP synthase subunit alpha, mitochondrial OS=Homo sapiens OX=9606 GN=ATP5F1A PE=1 SV=1 - [ATPA_HUMAN]	2.35	1	1	1	3	2.35	1	1	2.35	1	2	553	59.7136	9.12939
Q96A33	Coiled-coil domain-containing protein 47 OS=Homo sapiens OX=9606 GN=CCDC47 PE=1 SV=1 - [CCD47_HUMAN]	1.86	1	1	1	1	1.86	1	1				483	55.8383	4.86865
B4E1G5	cDNA FLJ53692, moderately similar to Granulins OS=Homo sapiens OX=9606 PE=2 SV=1 - [B4E1G5_HUMAN]	1.83	4	1	1	2	1.83	1	1	1.83	1	1	436	46.7444	6.771
